# Supplementary material for: The biogeography of Elaphe sauromates (Pallas, 1814), with a description of a new rat snake species
Source: PeerJ. 2019 May 28;7:e6944. doi: 10.7717/peerj.6944 (PMC6544014; doi:10.7717/peerj.6944)
Supplement: Supplemental Information 4 [file peerj-07-6944-s004.zip]

Archive with 8 entries (8 files):
- sequnce_dataset/CMOS.fas
- sequnce_dataset/COI.fas
- sequnce_dataset/COI_short.fas
- sequnce_dataset/GB_codes.txt
- sequnce_dataset/MC1R.fas
- sequnce_dataset/ND4.fasta
- sequnce_dataset/PRLR.fas
- sequnce_dataset/RAG1.fasta
