# Supplementary material for: The biogeography of Elaphe sauromates (Pallas, 1814), with a description of a new rat snake species
Source: PeerJ. 2019 May 28;7:e6944. doi: 10.7717/peerj.6944 (PMC6544014; doi:10.7717/peerj.6944)
Supplement: Supplemental Information 4 [file peerj-07-6944-s004.zip › sequnce_dataset/CMOS.fas]

>278
ctGGTGgGtTTGGTTCTGTTTaTAAGGCAACTtaCCATGGAGCTACAGtGGCTGTAAAAC
aAGTGAAGAGATGTAgTAAAAACCATTTGGCATCACGGCAAAGCTTCTGGGCAGAACTAA
ATGTAGCACGTCTTGACCATAACAATGTGGTACACATAGTAGCTGCTAGCACATGTACCC
CTACTAGTCAGGATAGTTTGGGTACCATAATTATGGAATATGCAGGTAATTGCACTCTAC
ATCATGTTATCTATGGGACTGGTTATTTAACAGGAAATAATGATGGCCTTAAATGTGACC
ATGGGTTTTTGAGTACAGCTCAGGCTGTCATTTACTCCTGTGATATTGTGGCAGGATTAA
TGTTTCTCCATTCTCAGTTAATTGTGCATCTGGATTTAAAACCTGCTAACATATTTATAA
CAGAACATAATGTTTGTAAGATTGGAGACTTTGGATGCT
>1125
CtGGTGGGTTTGGTTCTGTTTATAAGGCAACTTACCATGGAGCTACAGTGGCTGTAAAAC
AAGTGAAGAGATGTAGTAAAAACCATTTGGCATCACGGCAAAGCTTCTGGGCAGAACTAA
ATGTAGCACGTCTTGACCATAACAATGTGGTACACATAGTAGCTGCTAGCACATGTACCC
CTACTAGTCAGGATAGTTTGGGTACCATAATTATGGAATATGCAGGTAATTGCACTCTAC
ATCATGTTATCTATGGGACTGGTTATTTAACAGGAAATAATGATGGCCTTAAATGTGACC
ATGGGTTTTTGAGTACAGCTCAGGCTGTCATTTACTCCTGTGATATTGTGGCAGGATTAA
TGTTTCTCCATTCTCAGTTAATTGTGCATCTGGATTTAAAACCTGCTAACATATTTATAA
CAGAACATAATGTTTGTAAGATTGGAGACTTTGGATGCT
>1126
CtGGtgGGTTTGGTTCTGTTTATAAGGCAACTTACCATGGAGCTACAGTGGCTGTAAAAC
AAGTGAAGAGATGTAGTAAAAACCATTTGGCATCACGGCAAAGCTTCTGGGCAGAACTAA
ATGTAGCACGTCTTGACCATAACAATGTGGTACACATAGTAGCTGCTAGCACATGTACCC
CTACTAGTCAGGATAGTTTGGGTACCATAATTATGGAATATGCAGGTAATTGCACTCTAC
ATCATGTTATCTATGGGACTGGTTATTTAACAGGAAATAATGATGGCCTTAAATGTGACC
ATGGGTTTTTGAGTACAGCTCAGGCTGTCATTTACTCCTGTGATATTGTGGCAGGATTAA
TGTTTCTCCATTCTCAGTTAATTGTGCATCTGGATTTAAAACCTGCTAACATATTTATAA
CAGAACATAATGTTTGTAAGATTGGAGACTTTGGATGCT
>1179
CTGGTGGGTTTGGTTCTGTTTATAAGGCAACTTACCATGGAGCTACAGTGGCTGTAAAAC
AAGTGAAGAGATGTAGTAAAAACCATTTGGCATCACGGCAAAGCTTCTGGGCAGAACTAA
ATGTAGCACGTCTTGACCATAACAATGTGGTACACATAGTAGCTGCTAGCACATGTACCC
CTACTAGTCAGGATAGTTTGGGTACCATAATTATGGAATATGCAGGTAATTGCACTCTAC
ATCATGTTATCTATGGGACTGGTTATTTAACAGGAAATAATGATGGCCTTAAATGTGACC
ATGGGTTTTTGAGTACAGCTCAGGCTGTCATTTACTCCTGTGATATTGTGGCAGGATTAA
TGTTTCTCCATTCTCAGTTAATTGTGCATCTGGATTTAAAACCTGCTAACATATTTATAA
CAGAACATAATGTTTGTAAGATTGGAGACTTTGGATGCT
>2375
CtGGTGGGTTtGGTTCTGTTTATAAGGCAACTTACCATGGAGCTACAGTGGCTGTAAAAC
AAGTGAAGAGATGTAGTAAAAACCATTTGGCATCACGGCAAAGCTTCTGGGCAGAACTAA
ATGTAGCACGTCTTGACCATAACAATGTGGTACACATAGTAGCTGCTAGCACATGTACCC
CTACTAGTCAGGATAGTTTGGGTACCATAATTATGGAATATGCAGGTAATTGCACTCTAC
ATCATGTTATCTATGGGACTGGTTATTTAACAGGAAATAATGATGGCCTTAAATGTGACC
ATGGGTTTTTGAGTACAGCTCAGGCTGTCATTTACTCCTGTGATATTGTGGCAGGATTAA
TGTTTCTCCATTCTCAGTTAATTGTGCATCTGGATTTAAAACCTGCTAACATATTTATAA
CAGAACATAATGTTTGTAAGATTGGAGACTTTGGATGCT
>1124
CTGGTGGGTTTGGTTCTGTTTATAAGGCAACTTACCATGGAGCTACAGTGGCTGTAAAAC
AAGTGAAGAGATGTAGTAAAAACCATTTGGCATCACGGCAAAGCTTCTGGGCAGAACTAA
ATGTAGCACGTCTTGACCATAACAATGTGGTACACATAGTAGCTGCTAGCACATGTACCC
CTACTAGTCAGGATAGTTTGGGTACCATAATTATGGAATATGCAGGTAATTGCACTCTAC
ATCATGTTATCTATGGGACTGGTTATTTAACAGGAAATAATGATGGCCTTAAATGTGACC
ATGGGTTTTTGAGTACAGCTCAGGCTGTCATTTACTCCTGTGATATTGTGGCAGGATTAA
TGTTTCTCCATTCTCAGTTAATTGTGCATCTGGATTTAAAACCTGCTAACATATTTATAA
CAGAACATAATGTTYGTAAGATTGGAGACTTTGGATGCT
