# Supplementary material for: The biogeography of Elaphe sauromates (Pallas, 1814), with a description of a new rat snake species
Source: PeerJ. 2019 May 28;7:e6944. doi: 10.7717/peerj.6944 (PMC6544014; doi:10.7717/peerj.6944)
Supplement: Supplemental Information 4 [file peerj-07-6944-s004.zip › sequnce_dataset/COI.fas]

>1509      
GTCCTCTTCATATGTTGAAGCTGGAGCCGGCACAGGATGAACCATTTACCCCCCATTATC
AGGAAACCTGGTACACTCTGGCCCATCAGTAGACCTAGCAATCTTCTCCTTACATCTAGC
AGGCGCCTCTTCCATCCTTGGAGCTATTAACTTTATCACAACATGCATTAACATAAAACC
TAAATCCATACCAATATTCAATATCCCATTATTTGTTTGATCTGTATTAATCACCGCCAT
TATGCTACTATTAGCTCTACCAGTATTAGCAGCAGCAATCACTATACTATTAACTGATCG
AAATCTAAATACCTCTTTCTTTGATCCTTGCGGAGGAGGAGACCCGGTACTATTCCAACA
CCTATTCTGATTCTTTGGCCACCCAGAAGTATACATTCTTATCTTACCAGGATTTGGCAT
TGTGTCGAGTATTATCACATTCTACACAGGGAAAAAAAACACATTTGGATACACAAGCAT
AATCTGAGCAATAATATCTATTGCCATTCTTGGCTTTGTTGTATGAGCCCACCACATATT
TACTGTGGGCCTAGATATCGATAGTCGAGCCTACTTCACAG
>2605      
ATCCTCTTCATATGTTGAAGCCGGAGCCGGCACAGGATGAACCGTTTATCCACCACTATC
AGGAAACCTAGTACACTCTGGTCCATCAGTAGACCTAGCAATCTTCTCCTTACACCTAGC
AGGCGCCTCTTCTATCCTCGGAGCTATTAACTTTATCACAACATGCATTAACATAAAACC
CAAATCTATACCAATATTTAACATCCCCCTGTTTGTTTGATCTGTACTAATCACCGCCAT
TATACTACTATTAGCCCTACCGGTACTAGCAGCAGCAATCACTATATTATTAACTGATCG
AAATCTAAATACCTCCTTCTTTGACCCATGCGGGGGAGGAGATCCGGTACTATTCCAACA
CCTTTTCTGATTCTTTGGTCACCCAGAGGTGTATATTCTTATCTTGCCGGGATTTGGCAT
TGTCTCAAGTATTATCACATTTTATACCGGGAAAAAAAACACATTTGGATATACAAGTAT
AATTTGAGCAATAATATCTATTGCTATTCTTGGCTTTGTTGTATGAGCCCACCACATATT
TACTGTGGGCCTAGATATCGATAGTCGAGCCTACTTCACAG
>2609      
ATCCTCTTCATATGTTGAAGCCGGAGCCGGCACAGGATGAACCGTTTATCCACCACTATC
AGGAAACCTAGTACACTCTGGTCCATCAGTAGACCTAGCAATCTTCTCCTTACACCTAGC
AGGCGCCTCTTCTATCCTCGGAGCTATTAACTTTATCACAACATGCATTAACATAAAACC
CAAATCTATACCAATATTTAACATCCCCCTGTTTGTTTGATCTGTACTAATCACCGCCAT
TATACTACTATTAGCCCTACCGGTACTAGCAGCAGCAATCACTATATTATTAACTGATCG
AAATCTAAATACCTCCTTCTTTGACCCATGCGGGGGAGGAGATCCGGTACTATTCCAACA
CCTTTTCTGATTCTTTGGTCACCCAGAGGTGTATATTCTTATCTTGCCGGGATTTGGCAT
TGTCTCAAGTATTATCACATTTTATACCGGGAAAAAAAACACATTTGGATATACAAGTAT
AATTTGAGCAATAATATCTATTGCTATTCTTGGCTTTGTTGTATGAGCCCACCACATATT
TACTGTGGGCCTAGATATCGATAGTCGAGCCTACTTCACAG
>2891      
ATCCTCTTCATATGTTGAAGCCGGGGCCGGCACAGGATGAACCGTTTATCCACCACTATC
AGGAAACCTAGTACACTCTGGTCCATCAGTAGACCTAGCAATCTTCTCCTTACACCTAGC
AGGCGCCTCTTCTATCCTCGGAGCTATTAACTTTATCACAACATGCATTAACATAAAACC
CAAATCTATACCAATATTTAACATCCCCCTATTTGTTTGATCTGTACTAATCACCGCCAT
TATACTACTATTAGCCCTACCGGTACTAGCAGCAGCAATCACTATATTATTAACTGATCG
AAATCTAAATACCTCCTTCTTTGACCCATGCGGGGGAGGAGATCCGGTACTATTCCAACA
CCTTTTCTGATTCTTTGGTCACCCAGAGGTGTATATTCTTATCTTGCCGGGATTTGGCAT
TGTCTCAAGTATTATCACATTTTATACCGGGAAAAAAAACACATTTGGATATACAAGTAT
AATTTGAGCAATAATATCTATTGCTATTCTTGGCTTTGTTGTATGAGCCCACCACATATT
TACTGTGGGCCTAGATATCGATAGTCGAGCCTACTTCACAG
>2892      
ATCCTCTTCATATGTTGAAGCCGGGACCGGCACAGGATGAACCGTTTATCCACCACTATC
AGGAAACCTAGTACACTCTGGTCCATCAGTAGACCTAGCAATCTTCTCCTTACACCTAGC
AGGCGCCTCTTCTATCCTCGGAGCTATTAACTTTATCACAACATGCATTAACATAAAACC
CAAATCTATACCAATATTTAACATCCCCCTATTTGTTTGATCTGTACTAATCACCGCCAT
TATACTACTATTAGCCCTACCGGTACTAGCAGCAGCAATCACTATATTATTAACTGATCG
AAATCTAAATACCTCCTTCTTTGACCCATGCGGGGGAGGAGATCCGGTACTATTCCAACA
CCTTTTCTGATTCTTTGGTCACCCAGAGGTGTATATTCTTATCTTGCCGGGATTTGGCAT
TGTCTCAAGTATTATCACATTTTATACCGGGAAAAAAAACACATTTGGATATACAAGTAT
AATTTGAGCAATAATATCTATTGCTATTCTTGGCTTTGTTGTATGAGCCCACCACATATT
TACTGTGGGCCTAGATATCGATAGTCGAGCCTACTTCACAG
>2893      
ATCCTCTTCATATGTTGAAGCCGGGGCCGGCACAGGATGAACCGTTTATCCACCACTATC
AGGAAACCTAGTACACTCTGGTCCATCAGTAGACCTAGCAATCTTCTCCTTACACCTAGC
AGGCGCCTCTTCTATCCTCGGAGCTATTAACTTTATCACAACATGCATTAACATAAAACC
CAAATCTATACCAATATTTAACATCCCCCTATTTGTTTGATCTGTACTAATCACCGCCAT
TATACTACTATTAGCCCTACCGGTACTAGCAGCAGCAATCACTATATTATTAACTGATCG
AAATCTAAATACCTCCTTCTTTGACCCATGCGGGGGAGGAGATCCGGTACTATTCCAACA
CCTTTTCTGATTCTTTGGTCACCCAGAGGTGTATATTCTTATCTTGCCGGGATTTGGCAT
TGTCTCAAGTATTATCACATTTTATACCGGGAAAAAAAACACATTTGGATATACAAGTAT
AATTTGAGCAATAATATCTATTGCTATTCTTGGCTTTGTTGTATGAGCCCACCACATATT
TACTGTGGGCCTAGATATCGATAGTCGAGCCTACTTCACAG
>3193      
ATCCTCTTCATATGTTGAAGCCGGAGCCGGCACAGGATGAACCGTTTATCCACCACTATC
AGGAAACCTAGTACACTCTGGTCCATCAGTAGACCTAGCAATCTTCTCCTTACACCTAGC
AGGCGCCTCTTCTATCCTCGGAGCTATTAACTTTATCACAACATGCATTAACATAAAACC
CAAATCTATACCAATATTTAACATCCCCCTGTTTGTTTGATCTGTACTAATCACCGCCAT
TATACTACTATTAGCCCTACCGGTACTAGCAGCAGCAATCACTATATTATTAACTGATCG
AAATCTAAATACCTCCTTCTTTGACCCATGCGGGGGAGGAGATCCGGTACTATTCCAACA
CCTTTTCTGATTCTTTGGTCACCCAGAGGTGTATATTCTTATCTTGCCGGGATTTGGCAT
TGTCTCAAGTATTATCACATTTTATACCGGGAAAAAAAACACATTTGGATATACAAGTAT
AATTTGAGCAATAATATCTATTGCTATTCTTGGCTTTGTTGTATGAGCCCACCACATATT
TACTGTGGGCCTAGATATCGATAGTCGAGCCTACTTCACAG
>3194      
ATCCTCTTCATATGTTGAAGCCGGAGCCGGCACAGGATGAACCGTTTATCCACCACTATC
AGGAAACCTAGTACACTCTGGTCCATCAGTAGACCTAGCAATCTTCTCCTTACACCTAGC
AGGCGCCTCTTCTATCCTCGGAGCTATTAACTTTATCACAACATGCATTAACATAAAACC
CAAATCTATACCAATATTTAACATCCCCCTGTTTGTTTGATCTGTACTAATCACCGCCAT
TATACTACTATTAGCCCTACCGGTACTAGCAGCAGCAATCACTATATTATTAACTGATCG
AAATCTAAATACCTCCTTCTTTGACCCATGCGGGGGAGGAGATCCGGTACTATTCCAACA
CCTTTTCTGATTCTTTGGTCACCCAGAGGTGTATATTCTTATCTTGCCGGGATTTGGCAT
TGTCTCAAGTATTATCACATTTTATACCGGGAAAAAAAACACATTTGGATATACAAGTAT
AATTTGAGCAATAATATCTATTGCTATTCTTGGCTTTGTTGTATGAGCCCACCACATATT
TACTGTGGGCCTAGATATCGATAGTCGAGCCTACTTCACAG
>3406      
ATCCTCTTCATATGTTGAAGCCGGAGCCGGCACAGGATGAACCGTTTATCCACCACTATC
AGGAAACCTAGTACACTCTGGTCCATCAGTAGACCTAGCAATCTTCTCCTTACACCTAGC
AGGCGCCTCTTCTATCCTCGGAGCTATTAACTTTATCACAACATGCATTAACATAAAACC
CAAATCTATACCAATATTTAACATCCCCCTGTTTGTTTGATCTGTACTAATCACCGCCAT
TATACTACTATTAGCCCTACCGGTACTAGCAGCAGCAATCACTATATTATTAACTGATCG
AAATCTAAATACCTCCTTCTTTGACCCATGCGGGGGAGGAGATCCGGTACTATTCCAACA
CCTTTTCTGATTCTTTGGTCACCCAGAGGTGTATATTCTTATCTTGCCGGGATTTGGCAT
TGTCTCAAGTATCATCACATTTTATACCGGGAAAAAAAACACATTTGGATATACAAGTAT
AATTTGAGCAATAATATCTATTGCTATTCTTGGCTTTGTTGTATGAGCCCACCACATATT
TACTGTGGGCCTAGATATCGATAGTCGAGCCTACTTCACAG
>3407      
ATCCTCTTCATATGTTGAAGCCGGAGCCGGCACAGGATGAACCGTTTATCCACCACTATC
AGGAAACCTAGTACACTCTGGTCCATCAGTAGACCTAGCAATCTTCTCCTTACACCTAGC
AGGCGCCTCTTCTATCCTCGGAGCTATTAACTTTATCACAACATGCATTAACATAAAACC
CAAATCTATACCAATATTTAACATCCCCCTGTTTGTTTGATCTGTACTAATCACCGCCAT
TATACTACTATTAGCCCTACCGGTACTAGCAGCAGCAATCACTATATTATTAACTGATCG
AAATCTAAATACCTCCTTCTTTGACCCATGCGGGGGAGGAGATCCGGTACTATTCCAACA
CCTTTTCTGATTCTTTGGTCACCCAGAGGTGTATATTCTTATCTTGCCGGGATTTGGCAT
TGTCTCAAGTATTATCACATTTTATACCGGGAAAAAAAACACATTTGGATATACAAGTAT
AATTTGAGCAATAATATCTATTGCTATTCTTGGCTTTGTTGTATGAGCCCACCACATATT
TACTGTGGGCCTAGATATCGATAGTCGAGCCTACTTCACAG
>3447      
ATCCTCTTCATATGTTGAAGCCGGAGCCGGCACAGGATGAACCGTTTATCCACCACTATC
AGGAAACCTAGTACACTCTGGTCCATCAGTAGACCTAGCAATCTTCTCCTTACACCTAGC
AGGCGCCTCTTCTATCCTCGGAGCTATTAACTTTATCACAACATGCATTAACATAAAACC
CAAATCTATACCAATATTTAACATCCCCCTGTTTGTTTGATCTGTACTAATCACCGCCAT
TATACTACTATTAGCCCTACCGGTACTAGCAGCAGCAATCACTATATTATTAACTGATCG
AAATCTAAATACCTCCTTCTTTGACCCATGCGGGGGAGGAGATCCGGTACTATTCCAACA
CCTTTTCTGATTCTTTGGTCACCCAGAGGTGTATATTCTTATCTTGCCGGGATTTGGCAT
TGTCTCAAGTATTATCACATTTTATACCGGGAAAAAAAACACATTTGGATATACAAGTAT
AATTTGAGCAATAATATCTATTGCTATTCTTGGCTTTGTTGTATGAGCCCACCACATATT
TACTGTGGGCCTAGATATCGATAGTCGAGCCTACTTCACAG
>3448      
ATCCTCTTCATATGTTGAAGCCGGAGCCGGCACAGGATGAACCGTTTATCCACCACTATC
AGGAAACCTAGTACACTCTGGTCCATCAGTAGACCTAGCAATCTTCTCCTTACACCTAGC
AGGCGCCTCTTCTATCCTCGGAGCTATTAACTTTATCACAACATGCATTAACATAAAACC
CAAATCTATACCAATATTTAACATCCCCCTGTTTGTTTGATCTGTACTAATCACCGCCAT
TATACTACTATTAGCCCTACCGGTACTAGCAGCAGCAATCACTATATTATTAACTGATCG
AAATCTAAATACCTCCTTCTTTGACCCATGCGGGGGAGGAGATCCGGTACTATTCCAACA
CCTTTTCTGATTCTTTGGTCACCCAGAGGTGTATATTCTTATCTTGCCGGGATTTGGCAT
TGTCTCAAGTATTATCACATTTTATACCGGGAAAAAAAACACATTTGGATATACAAGTAT
AATTTGAGCAATAATATCTATTGCTATTCTTGGCTTTGTTGTATGAGCCCACCACATATT
TACTGTGGGCCTAGATATCGATAGTCGAGCCTACTTCACAG
>4418      
ATCCTCTTCATATGTTGAAGCCGGAGCCGGCACAGGATGAACCGTTTATCCACCACTATC
AGGAAACCTAGTACACTCTGGTCCATCAGTAGACCTAGCAATCTTCTCCTTACACCTAGC
AGGCGCCTCTTCTATCCTCGGAGCTATTAACTTTATCACAACATGCATTAACATAAAACC
CAAATCTATACCAATATTTAACATCCCCCTGTTTGTTTGATCTGTACTAATCACCGCCAT
TATACTACTATTAGCCCTACCGGTACTAGCAGCAGCAATCACTATATTATTAACTGATCG
AAATCTAAATACCTCCTTCTTTGACCCATGCGGGGGAGGAGATCCGGTACTATTCCAACA
CCTTTTCTGATTCTTTGGTCACCCAGAGGTGTATATTCTTATCTTGCCGGGATTTGGCAT
TGTCTCAAGTATTATCACATTTTATACCGGGAAAAAAAACACATTTGGATATACAAGTAT
AATTTGAGCAATAATATCTATTGCTATTCTTGGCTTTGTTGTATGAGCCCACCACATATT
TACTGTGGGCCTAGATATCGATAGTCGAGCCTACTTCACAG
>4526
ATCCTCTTCATATGTTGAAGCCGGAGCCGGCACAGGATGAACCGTTTATCCACCACTATC
AGGAAACCTAGTACACTCTGGTCCATCAGTAGACCTAGCAATCTTCTCCTTACACCTAGC
AGGCGCCTCTTCTATCCTCGGAGCTATTAACTTTATCACAACATGCATTAACATAAAACC
CAAATCTATACCAATATTTAACATCCCCCTGTTTGTTTGATCTGTACTAATCACCGCCAT
TATACTACTATTAGCCCTACCGGTACTAGCAGCAGCAATCACTATATTATTAACTGATCG
AAATCTAAATACCTCCTTCTTTGACCCATGCGGGGGAGGAGATCCGGTACTATTCCAACA
CCTTTTCTGATTCTTTGGTCACCCAGAGGTGTATATTCTTATCTTGCCGGGATTTGGCAT
TGTCTCAAGTATTATCACATTTTATACCGGGAAAAAAAACACATTTGGATATACAAGTAT
AATTTGAGCAATAATATCTATTGCTATTCTTGGCTTTGTTGTATGAGCCCACCACATATT
TACTGTGGGCCTAGATATCGATAGTCGAGCCTACTTCACAG
>5338
ATCCTCTTCATATGTTGAAGCCGGAGCCGGCACAGGATGAACCGTTTATCCACCACTATC
AGGAAACCTAGTACACTCTGGTCCATCAGTAGACCTAGCAATCTTCTCCTTACACCTAGC
AGGCGCCTCTTCTATCCTCGGAGCTATTAACTTTATCACAACATGCATTAACATAAAACC
CAAATCTATACCAATATTTAACATCCCCCTGTTTGTTTGATCTGTACTAATCACCGCCAT
TATACTACTATTAGCCCTACCGGTACTAGCAGCAGCAATCACTATATTATTAACTGATCG
AAATCTAAATACCTCCTTCTTTGACCCATGCGGGGGAGGAGATCCGGTACTATTCCAACA
CCTTTTCTGATTCTTTGGTCACCCAGAGGTGTATATTCTTATCTTGCCGGGATTTGGCAT
TGTCTCAAGTATTATCACATTTTATACCGGGAAAAAAAACACATTTGGATATACAAGTAT
AATTTGAGCAATAATATCTATTGCTATTCTTGGCTTTGTTGTATGAGCCCACCACATATT
TACTGTGGGCCTAGATATCGATAGTCGAGCCTACTTCACAG
>6024
ATCCTCTTCATATGTTGAAGCCGGAGCCGGCACAGGATGAACCGTTTATCCACCACTATC
AGGAAACCTAGTACACTCTGGTCCATCAGTAGACCTAGCAATCTTCTCCTTACACCTAGC
AGGCGCCTCTTCTATCCTCGGAGCTATTAACTTTATCACAACATGCATTAACATAAAACC
CAAATCTATACCAATATTTAACATCCCCCTGTTTGTTTGATCTGTACTAATCACCGCCAT
TATACTACTATTAGCCCTACCGGTACTAGCAGCAGCAATCACTATATTATTAACTGATCG
AAATCTAAATACCTCCTTCTTTGACCCATGCGGGGGAGGAGATCCGGTACTATTCCAACA
CCTTTTCTGATTCTTTGGTCACCCAGAGGTGTATATTCTTATCTTGCCGGGATTTGGCAT
TGTCTCAAGTATTATCACATTTTATACCGGGAAAAAAAACACATTTGGATATACAAGTAT
AATTTGAGCAATAATATCTATTGCTATTCTTGGCTTTGTTGTATGAGCCCACCACATATT
TACTGTGGGCCTAGATATCGATAGTCGAGCCTACTTCACAG
>6025
ATCCTCTTCATATGTTGAAGCCGGAGCCGGCACAGGATGAACCGTTTATCCACCACTATC
AGGAAACCTAGTACACTCTGGTCCATCAGTAGACCTAGCAATCTTCTCCTTACACCTAGC
AGGCGCCTCTTCTATCCTCGGAGCTATTAACTTTATCACAACATGCATTAACATAAAACC
CAAATCTATACCAATATTTAACATCCCCCTGTTTGTTTGATCTGTACTAATCACCGCCAT
TATACTACTATTAGCCCTACCGGTACTAGCAGCAGCAATCACTATATTATTAACTGATCG
AAATCTAAATACCTCCTTCTTTGACCCATGCGGGGGAGGAGATCCGGTACTATTCCAACA
CCTTTTCTGATTCTTTGGTCACCCAGAGGTGTATATTCTTATCTTGCCGGGATTTGGCAT
TGTCTCAAGTATTATCACATTTTATACCGGGAAAAAAAACACATTTGGATATACAAGTAT
AATTTGAGCAATAATATCTATTGCTATTCTTGGCTTTGTTGTATGAGCCCACCACATATT
TACTGTGGGCCTAGATATCGATAGTCGAGCCTACTTCACAG
>6130
ATCCTCTTCATATGTTGAAGCCGGAGCCGGCACAGGATGAACCGTTTATCCACCACTATC
AGGAAACCTAGTACACTCTGGTCCATCAGTAGACCTAGCAATCTTCTCCTTACACCTAGC
AGGCGCCTCTTCTATCCTCGGAGCTATTAACTTTATCACAACATGCATTAACATAAAACC
CAAATCTATACCAATATTTAACATCCCCCTGTTTGTTTGATCTGTACTAATCACCGCCAT
TATACTACTATTAGCCCTACCGGTACTAGCAGCAGCAATCACTATATTATTAACTGATCG
AAATCTAAATACCTCCTTCTTTAACCCATGCGGGGGAGGAGATCCGGTACTATTCCAACA
CCTTTTCTGATTCTTTGGTCACCCAGAGGTGTATATTCTTATCTTGCCAGGATTTGGCAT
TGTCTCAAGTATTATCACATTTTATACCGGGAAAAAAAACACATTTGGATATACAAGTAT
AATTTGAGCAATAATATCTATTGCTATTCTTGGCTTTGTTGTATGAGCCCACCACATATT
TACTGTGGGCCTAGATATCGATAGTCGAGCCTACTTCACAG
>6672
ATCCTCTTCATATGTTGAAGCCGGAGCCGGCACAGGATGAACCGTTTATCCACCACTATC
AGGAAACCTAGTACACTCTGGTCCATCAGTAGACCTAGCAATCTTCTCCTTACACCTAGC
AGGCGCCTCTTCTATCCTCGGAGCTATTAACTTTATCACAACATGCATTAACATAAAACC
CAAATCTATACCAATATTTAACATCCCCCTGTTTGTTTGATCTGTACTAATCACCGCCAT
TATACTACTATTAGCCCTACCGGTACTAGCAGCAGCAATCACTATATTATTAACTGATCG
AAATCTAAATACCTCCTTCTTTGACCCATGCGGGGGAGGAGATCCGGTACTATTCCAACA
CCTTTTCTGATTCTTTGGTCACCCAGAGGTGTATATTCTTATCTTGCCGGGATTTGGCAT
TGTCTCAAGTATTATCACATTTTATACCGGGAAAAAAAACACATTTGGATATACAAGTAT
AATTTGAGCAATAATATCTATTGCTATTCTTGGCTTTGTTGTATGAGCCCACCACATATT
TACTGTGGGCCTAGATATCGATAGTCGAGCCTACTTCACAG
>6673
ATCCTCTTCATATGTTGAAGCCGGAGCCGGCACAGGATGAACCGTTTATCCACCACTATC
AGGAAACCTAGTACACTCTGGTCCATCAGTAGACCTAGCAATCTTCTCCTTACACCTAGC
AGGCGCCTCTTCTATCCTCGGAGCTATTAACTTTATCACAACATGCATTAACATAAAACC
CAAATCTATACCAATATTTAACATCCCCCTGTTTGTTTGATCTGTACTAATCACCGCCAT
TATACTACTATTAGCCCTACCGGTACTAGCAGCAGCAATCACTATATTATTAACTGATCG
AAATCTAAATACCTCCTTCTTTGACCCATGCGGGGGAGGAGATCCGGTACTATTCCAACA
CCTTTTCTGATTCTTTGGTCACCCAGAGGTGTATATTCTTATCTTGCCGGGATTTGGCAT
TGTCTCAAGTATTATCACATTTTATACCGGGAAAAAAAACACATTTGGATATACAAGTAT
AATTTGAGCAATAATATCTATTGCTATTCTTGGCTTTGTTGTATGAGCCCACCACATATT
TACTGTGGGCCTAGATATCGATAGTCGAGCCTACTTCACAG
>3089      
ATCCTCTTCATATGTTGAGGCAGGGGCCGGCACAGGGTGAACCGTTTATCCACCACTGTC
GGGAAACCTGGTACACTCTGGCCCATCAGTAGATCTAGCAATCTTCTCCTTACACCTAGC
AGGCGCCTCTTCTATCCTCGGAGCTATCAACTTTATTACAACATGCATTAACATAAAACC
TAAATCCATACCAATATTCAATATCCCCCTATTTGTTTGATCTGTACTAATCACCGCTAT
CATACTACTATTAGCTTTACCCGTACTAGCAGCAGCAATCACCATACTATTAACCGATCG
AAATCTAAACACCTCTTTCTTTGACCCCTGCGGAGGAGGGGACCCGGTACTATTCCAACA
CCTGTTCTGATTCTTTGGTCACCCAGAAGTCTATATTCTTATCTTACCGGGATTTGGCAT
TGTCTCAAGTATTATCACGTTCTACACGGGTAAAAAAAACACATTTGGATACACAAGTAT
AATTTGAGCAATAATATCTATTGCTATTCTTGGCTTTGTTGTGTGAGCCCACCACATATT
TACTGTGGGCTTAGACATCGATAGCCGAGCCTACTTCACAG
>3090      
ATCCTCTTCATATGTTGAGGCAGGGGCCGGCACAGGGTGAACCGTTTATCCACCACTGTC
GGGAAACCTGGTACACTCTGGCCCATCAGTAGATCTAGCAATCTTCTCCTTACACCTAGC
AGGCGCCTCTTCTATCCTCGGAGCTATCAACTTTATTACAACATGCATTAACATAAAACC
TAAATCCATACCAATATTCAATATCCCCCTATTTGTTTGATCTGTACTAATCACCGCTAT
CATACTACTATTAGCTTTACCCGTACTAGCAGCAGCAATCACCATACTATTAACCGATCG
AAATCTAAACACCTCTTTCTTTGACCCCTGCGGAGGAGGGGACCCGGTACTATTCCAACA
CCTGTTCTGATTCTTTGGTCACCCAGAAGTCTATATTCTTATCTTACCGGGATTTGGCAT
TGTCTCAAGTATTATCACGTTCTACACGGGTAAAAAAAACACATTTGGATACACAAGTAT
AATTTGAGCAATAATATCTATTGCTATTCTTGGCTTTGTTGTGTGAGCCCACCACATATT
TACTGTGGGCTTAGACATCGATAGCCGAGCCTACTTCACAG
>3095      
ATCCTCTTCATATGTTGAGGCAGGGGCCGGCACAGGGTGAACCGTTTATCCACCACTGTC
GGGAAACCTGGTACACTCTGGCCCATCAGTAGATCTAGCAATCTTCTCCTTACACCTAGC
AGGCGCCTCTTCTATCCTCGGAGCTATCAACTTTATTACAACATGCATTAACATAAAACC
TAAATCCATACCAATATTCAATATCCCCCTATTTGTTTGATCTGTACTAATCACCGCTAT
CATACTACTATTAGCTTTACCCGTACTAGCAGCAGCAATCACCATACTATTAACCGATCG
AAATCTAAACACCTCTTTCTTTGACCCCTGCGGAGGAGGGGACCCGGTACTATTCCAACA
CCTGTTCTGATTCTTTGGTCACCCAGAAGTCTATATTCTTATCTTACCGGGATTTGGCAT
TGTCTCAAGTATTATCACGTTCTACACGGGTAAAAAAAACACATTTGGATACACAAGTAT
AATTTGAGCAATAATATCTATTGCTATTCTTGGCTTTGTTGTGTGAGCCCACCACATATT
TACTGTGGGCTTAGACATCGATAGCCGAGCCTACTTCACAG
>3096      
ATCCTCTTCATATGTTGAGGCAGGGGCCGGCACAGGGTGAACCGTTTATCCACCACTGTC
GGGAAACCTGGTACACTCTGGCCCATCAGTAGATCTAGCAATCTTCTCCTTACACCTAGC
AGGCGCCTCTTCTATCCTCGGAGCTATCAACTTTATTACAACATGCATTAACATAAAACC
TAAATCCATACCAATATTCAATATCCCCCTATTTGTTTGATCTGTACTAATCACCGCTAT
CATACTACTATTAGCTTTACCCGTACTAGCAGCAGCAATCACCATACTATTAACCGATCG
AAATCTAAACACCTCTTTCTTTGACCCCTGCGGAGGAGGGGACCCGGTACTATTCCAACA
CCTGTTCTGATTCTTTGGTCACCCAGAAGTCTATATTCTTATCTTACCGGGATTTGGCAT
TGTCTCAAGTATTATCACGTTCTACACGGGTAAAAAAAACACATTTGGATACACAAGTAT
AATTTGAGCAATAATATCTATTGCTATTCTTGGCTTTGTTGTGTGAGCCCACCACATATT
TACTGTGGGCTTAGACATCGATAGCCGAGCCTACTTCACAG
>3195      
ATCCTCTTCATATGTTGAGGCAGGGGCCGGCACAGGGTGAACCGTTTATCCACCACTGTC
GGGAAACCTGGTACACTCTGGCCCATCAGTAGATCTAGCAATCTTCTCCTTACACCTAGC
AGGCGCCTCTTCTATCCTCGGAGCTATCAACTTTATTACAACATGCATTAACATAAAACC
TAAATCCATACCAATATTCAATATCCCCCTATTTGTTTGATCTGTACTAATCACCGCTAT
CATACTACTATTAGCTTTACCCGTACTAGCAGCAGCAATCACCATACTATTAACCGATCG
AAATCTAAACACCTCTTTCTTTGACCCCTGCGGAGGAGGGGACCCGGTACTATTCCAACA
CCTGTTCTGATTCTTTGGTCACCCAGAAGTCTATATTCTTATCTTACCGGGATTTGGCAT
TGTCTCAAGTATTATCACGTTCTACACGGGTAAAAAAAACACATTTGGATACACAAGTAT
AATTTGAGCAATAATATCTATTGCTATTCTTGGCTTTGTTGTGTGAGCCCACCACATATT
TACTGTGGGCTTAGACATCGATAGCCGAGCCTACTTCACAG
>3196      
ATCCTCTTCATATGTTGAGGCAGGGGCCGGCACAGGGTGAACCGTTTATCCACCACTGTC
GGGAAACCTGGTACACTCTGGCCCATCAGTAGATCTAGCAATCTTCTCCTTACACCTAGC
AGGCGCCTCTTCTATCCTCGGAGCTATCAACTTTATTACAACATGCATTAACATAAAACC
TAAATCCATACCAATATTCAATATCCCCCTATTTGTTTGATCTGTACTAATCACCGCTAT
CATACTACTATTAGCTTTACCCGTACTAGCAGCAGCAATCACCATACTATTAACCGATCG
AAATCTAAACACCTCTTTCTTTGACCCCTGCGGAGGAGGGGACCCGGTACTATTCCAACA
CCTGTTCTGATTCTTTGGTCACCCAGAAGTCTATATTCTTATCTTACCGGGATTTGGCAT
TGTCTCAAGTATTATCACGTTCTACACGGGTAAAAAAAACACATTTGGATACACAAGTAT
AATTTGAGCAATAATATCTATTGCTATTCTTGGCTTTGTTGTGTGAGCCCACCACATATT
TACTGTGGGCTTAGACATCGATAGCCGAGCCTACTTCACAG
>3197      
ATCCTCTTCATATGTTGAGGCAGGGGCCGGCACAGGGTGAACCGTTTATCCACCACTGTC
GGGAAACCTGGTACACTCTGGCCCATCAGTAGATCTAGCAATCTTCTCCTTACACCTAGC
AGGCGCCTCTTCTATCCTCGGAGCTATCAACTTTATTACAACATGCATTAACATAAAACC
TAAATCCATACCAATATTCAATATCCCCCTATTTGTTTGATCTGTACTAATCACCGCTAT
CATACTACTATTAGCTTTACCCGTACTAGCAGCAGCAATCACCATACTATTAACCGATCG
AAATCTAAACACCTCTTTCTTTGACCCCTGCGGAGGAGGGGACCCGGTACTATTCCAACA
CCTGTTCTGATTCTTTGGTCACCCAGAAGTCTATATTCTTATCTTACCGGGATTTGGCAT
TGTCTCAAGTATTATCACGTTCTACACGGGTAAAAAAAACACATTTGGATACACAAGTAT
AATTTGAGCAATAATATCTATTGCTATTCTTGGCTTTGTTGTGTGAGCCCACCACATATT
TACTGTGGGCTTAGACATCGATAGCCGAGCCTACTTCACAG
>3408      
ATCCTCTTCATATGTTGAGGCAGGGGCCGGCACAGGGTGAACCGTTTATCCACCACTGTC
GGGAAACCTGGTACACTCTGGCCCATCAGTAGATCTAGCAATCTTCTCCTTACACCTAGC
AGGCGCCTCTTCTATCCTCGGAGCTATCAACTTTATTACAACATGCATTAACATAAAACC
TAAATCCATACCAATATTCAATATCCCCCTATTTGTTTGATCTGTACTAATCACCGCTAT
CATACTACTATTAGCTTTACCCGTACTAGCAGCAGCAATCACCATACTATTAACCGATCG
AAATCTAAACACCTCTTTCTTTGACCCCTGCGGAGGAGGGGACCCGGTACTATTCCAACA
CCTGTTCTGATTCTTTGGTCACCCAGAAGTCTATATTCTTATCTTACCGGGATTTGGCAT
TGTCTCAAGTATTATCACGTTCTACACGGGTAAAAAAAACACATTTGGATACACAAGTAT
AATTTGAGCAATAATATCTATTGCTATTCTTGGCTTTGTTGTGTGAGCCCACCACATATT
TACTGTGGGCTTAGACATCGATAGCCGAGCCTACTTCACAG
>3409      
ATCCTCTTCATATGTTGAGGCAGGGGCCGGCACAGGGTGAACCGTTTATCCACCACTGTC
GGGAAACCTGGTACACTCTGGCCCATCAGTAGATCTAGCAATCTTCTCCTTACACCTAGC
AGGCGCCTCTTCTATCCTCGGAGCTATCAACTTTATTACAACATGCATTAACATAAAACC
TAAATCCATACCAATATTCAATATCCCCCTATTTGTTTGATCTGTACTAATCACCGCTAT
CATACTACTATTAGCTTTACCCGTACTAGCAGCAGCAATCACCATACTATTAACCGATCG
AAATCTAAACACCTCTTTCTTTGACCCCTGCGGAGGAGGGGACCCGGTACTATTCCAACA
CCTGTTCTGATTCTTTGGTCACCCAGAAGTCTATATTCTTATCTTACCGGGATTTGGCAT
TGTCTCAAGTATTATCACGTTCTACACGGGTAAAAAAAACACATTTGGATACACAAGTAT
AATTTGAGCAATAATATCTATTGCTATTCTTGGCTTTGTTGTGTGAGCCCACCACATATT
TACTGTGGGCTTAGACATCGATAGCCGAGCCTACTTCACAG
>3410      
ATCCTCTTCATATGTTGAGGCAGGGGCCGGCACAGGGTGAACCGTTTATCCACCACTGTC
GGGAAACCTGGTACACTCTGGCCCATCAGTAGATCTAGCAATCTTCTCCTTACACCTAGC
AGGCGCCTCTTCTATCCTCGGAGCTATCAACTTTATTACAACATGCATTAACATAAAACC
TAAATCCATACCAATATTCAATATCCCCCTATTTGTTTGATCTGTACTAATCACCGCTAT
CATACTACTATTAGCTTTACCCGTACTAGCAGCAGCAATCACCATACTATTAACCGATCG
AAATCTAAACACCTCTTTCTTTGACCCCTGCGGAGGAGGGGACCCGGTACTATTCCAACA
CCTGTTCTGATTCTTTGGTCACCCAGAAGTCTATATTCTTATCTTACCGGGATTTGGCAT
TGTCTCAAGTATTATCACGTTCTACACGGGTAAAAAAAACACATTTGGATACACAAGTAT
AATTTGAGCAATAATATCTATTGCTATTCTTGGCTTTGTTGTGTGAGCCCACCACATATT
TACTGTGGGCTTAGACATCGATAGCCGAGCCTACTTCACAG
>3411      
ATCCTCTTCATATGTTGAGGCAGGGGCCGGCACAGGGTGAACCGTTTATCCACCACTGTC
GGGAAACCTGGTACACTCTGGCCCATCAGTAGATCTAGCAATCTTCTCCTTACACCTAGC
AGGCGCCTCTTCTATCCTCGGAGCTATCAACTTTATTACAACATGCATTAACATAAAACC
TAAATCCATACCAATATTCAATATCCCCCTATTTGTTTGATCTGTACTAATCACCGCTAT
CATACTACTATTAGCTTTACCCGTACTAGCAGCAGCAATCACCATACTATTAACCGATCG
AAATCTAAACACCTCTTTCTTTGACCCCTGCGGAGGAGGGGACCCGGTACTATTCCAACA
CCTGTTCTGATTCTTTGGTCACCCAGAAGTCTATATTCTTATCTTACCGGGATTTGGCAT
TGTCTCAAGTATTATCACGTTCTACACGGGTAAAAAAAACACATTTGGATACACAAGTAT
AATTTGAGCAATAATATCTATTGCTATTCTTGGCTTTGTTGTGTGAGCCCACCACATATT
TACTGTGGGCTTAGACATCGATAGCCGAGCCTACTTCACAG
>3449      
ATCCTCTTCATATGTTGAGGCAGGGGCCGGCACAGGGTGAACCGTTTATCCACCACTGTC
GGGAAACCTGGTACACTCTGGCCCATCAGTAGATCTAGCAATCTTCTCCTTACACCTAGC
AGGCGCCTCTTCTATCCTCGGAGCTATCAACTTTATTACAACATGCATTAACATAAAACC
TAAATCCATACCAATATTCAATATCCCCCTATTTGTTTGATCTGTACTAATCACCGCTAT
CATACTACTATTAGCTTTACCCGTACTAGCAGCAGCAATCACCATACTATTAACCGATCG
AAATCTAAACACCTCTTTCTTTGACCCCTGCGGAGGAGGGGACCCGGTACTATTCCAACA
CCTGTTCTGATTCTTTGGTCACCCAGAAGTCTATATTCTTATCTTACCGGGATTTGGCAT
TGTCTCAAGTATTATCACGTTCTACACGGGTAAAAAAAACACATTTGGATACACAAGTAT
AATTTGAGCAATAATATCTATTGCTATTCTTGGCTTTGTTGTGTGAGCCCACCACATATT
TACTGTGGGCTTAGACATCGATAGCCGAGCCTACTTCACAG
>3450      
ATCCTCTTCATATGTTGAGGCAGGGGCCGGCACAGGGTGAACCGTTTATCCACCACTGTC
GGGAAACCTGGTACACTCTGGCCCATCAGTAGATCTAGCAATCTTCTCCTTACACCTAGC
AGGCGCCTCTTCTATCCTCGGAGCTATCAACTTTATTACAACATGCATTAACATAAAACC
TAAATCCATACCAATATTCAATATCCCCCTATTTGTTTGATCTGTACTAATCACCGCTAT
CATACTACTATTAGCTTTACCCGTACTAGCAGCAGCAATCACCATACTATTAACCGATCG
AAATCTAAACACCTCTTTCTTTGACCCCTGCGGAGGAGGGGACCCGGTACTATTCCAACA
CCTGTTCTGATTCTTTGGTCACCCAGAAGTCTATATTCTTATCTTACCGGGATTTGGCAT
TGTCTCAAGTATTATCACGTTCTACACGGGTAAAAAAAACACATTTGGATACACAAGTAT
AATTTGAGCAATAATATCTATTGCTATTCTTGGCTTTGTTGTGTGAGCCCACCACATATT
TACTGTGGGCTTAGACATCGATAGCCGAGCCTACTTCACAG
>3655      
ATCCTCTTCATATGTTGAGGCAGGGGCCGGCACAGGGTGAACCGTTTATCCACCACTGTC
GGGAAACCTGGTACACTCTGGCCCATCAGTAGATCTAGCAATCTTCTCCTTACACCTAGC
AGGCGCCTCTTCTATCCTCGGAGCTATCAACTTTATTACAACATGCATTAACATAAAACC
TAAATCCATACCAATATTCAATATCCCCCTATTTGTTTGATCTGTACTAATCACCGCTAT
CATACTACTATTAGCTTTACCCGTACTAGCAGCAGCAATCACCATACTATTAACCGATCG
AAATCTAAACACCTCTTTCTTTGACCCCTGCGGAGGAGGGGACCCGGTACTATTCCAACA
CCTGTTCTGATTCTTTGGTCACCCAGAAGTCTATATTCTTATCTTACCGGGATTTGGCAT
TGTCTCAAGTATTATCACGTTCTACACGGGTAAAAAAAACACATTTGGATACACAAGTAT
AATTTGAGCAATAATATCTATTGCTATTCTTGGCTTTGTTGTGTGAGCCCACCACATATT
TACTGTGGGCTTAGACATCGATAGCCGAGCCTACTTCACAG
>6582
ATCCTCTTCATATGTTGAGGCAGGGGCCGGCACAGGGTGAACCGTTTATCCACCACTGTC
GGGAAACCTGGTACACTCTGGCCCATCAGTAGATCTAGCAATCTTCTCCTTACACCTAGC
AGGCGCCTCTTCTATCCTCGGAGCTATCAACTTTATTACAACATGCATTAACATAAAACC
TAAATCCATACCAATATTCAATATCCCCCTATTTGTTTGATCTGTACTAATCACCGCTAT
CATACTACTATTAGCTTTACCCGTACTAGCAGCAGCAATCACCATACTATTAACCGATCG
AAATCTAAACACCTCTTTCTTTGACCCCTGCGGAGGAGGGGACCCGGTACTATTCCAACA
CCTGTTCTGATTCTTTGGTCACCCAGAAGTCTATATTCTTATCTTACCGGGATTTGGCAT
TGTCTCAAGTATTATCACGTTCTACACGGGTAAAAAAAACACATTTGGATACACAAGTAT
AATTTGAGCAATAATATCTATTGCTATTCTTGGCTTTGTTGTGTGAGCCCACCACATATT
TACTGTGGGCTTAGACATCGATAGCCGAGCCTACTTCACAG
>6583
ATCCTCTTCATATGTTGAGGCAGGGGCCGGCACAGGGTGAACCGTTTATCCACCACTGTC
GGGAAACCTGGTACACTCTGGCCCATCAGTAGATCTAGCAATCTTCTCCTTACACCTAGC
AGGCGCCTCTTCTATCCTCGGAGCTATCAACTTTATTACAACATGCATTAACATAAAACC
TAAATCCATACCAATATTCAATATCCCCCTATTTGTTTGATCTGTACTAATCACCGCTAT
CATACTACTATTAGCTTTACCCGTACTAGCAGCAGCAATCACCATACTATTAACCGATCG
AAATCTAAACACCTCTTTCTTTGACCCCTGCGGAGGAGGGGACCCGGTACTATTCCAACA
CCTGTTCTGATTCTTTGGTCACCCAGAAGTCTATATTCTTATCTTACCGGGATTTGGCAT
TGTCTCAAGTATTATCACGTTCTACACGGGTAAAAAAAACACATTTGGATACACAAGTAT
AATTTGAGCAATAATATCTATTGCTATTCTTGGCTTTGTTGTGTGAGCCCACCACATATT
TACTGTGGGCTTAGACATCGATAGCCGAGCCTACTTCACAG
>6584
ATCCTCTTCATATGTTGAGGCAGGGGCCGGCACAGGGTGAACCGTTTATCCACCACTGTC
GGGAAACCTGGTACACTCTGGCCCATCAGTAGATCTAGCAATCTTCTCCTTACACCTAGC
AGGCGCCTCTTCTATCCTCGGAGCTATCAACTTTATTACAACATGCATTAACATAAAACC
TAAATCCATACCAATATTCAATATCCCCCTATTTGTTTGATCTGTACTAATCACCGCTAT
CATACTACTATTAGCTTTACCCGTACTAGCAGCAGCAATCACCATACTATTAACCGATCG
AAATCTAAACACCTCTTTCTTTGACCCCTGCGGAGGAGGGGACCCGGTACTATTCCAACA
CCTGTTCTGATTCTTTGGTCACCCAGAAGTCTATATTCTTATCTTACCGGGATTTGGCAT
TGTCTCAAGTATTATCACGTTCTACACGGGTAAAAAAAACACATTTGGATACACAAGTAT
AATTTGAGCAATAATATCTATTGCTATTCTTGGCTTTGTTGTGTGAGCCCACCACATATT
TACTGTGGGCTTAGACATCGATAGCCGAGCCTACTTCACAG
>6585
ATCCTCTTCATATGTTGAGGCAGGGGCCGGCACAGGGTGAACCGTTTATCCACCACTGTC
GGGAAACCTGGTACACTCTGGCCCATCAGTAGATCTAGCAATCTTCTCCTTACACCTAGC
AGGCGCCTCTTCTATCCTCGGAGCTATCAACTTTATTACAACATGCATTAACATAAAACC
TAAATCCATACCAATATTCAATATCCCCCTATTTGTTTGATCTGTACTAATCACCGCTAT
CATACTACTATTAGCTTTACCCGTACTAGCAGCAGCAATCACCATACTATTAACCGATCG
AAATCTAAACACCTCTTTCTTTGACCCCTGCGGAGGAGGGGACCCGGTACTATTCCAACA
CCTGTTCTGATTCTTTGGTCACCCAGAAGTCTATATTCTTATCTTACCGGGATTTGGCAT
TGTCTCAAGTATTATCACGTTCTACACGGGTAAAAAAAACACATTTGGATACACAAGTAT
AATTTGAGCAATAATATCTATTGCTATTCTTGGCTTTGTTGTGTGAGCCCACCACATATT
TACTGTGGGCTTAGACATCGATAGCCGAGCCTACTTCACAG
>6670
ATCCTCTTCATATGTTGAGGCAGGGGCCGGCACAGGGTGAACCATTTATCCACCACTGTC
GGGAAACCTGGTACACTCTGGCCCATCAGTAGATCTAGCAATCTTCTCCTTACACCTAGC
AGGCGCCTCTTCTATCCTCGGAGCTATCAACTTTATTACAACATGCATTAACATAAAACC
TAAATCCATACCAATATTCAATATCCCCCTATTTGTTTGATCTGTACTAATCACCGCTAT
CATACTACTATTAGCTTTACCCGTACTAGCAGCAGCAATCACCATACTATTAACCGATCG
AAATCTAAACACCTCTTTCTTTGACCCCTGCGGAGGGGGGGACCCGGTACTATTCCAACA
CCTGTTCTGATTCTTTGGTCACCCAGAAGTCTATATTCTTATCTTACCGGGATTTGGCAT
TGTCTCAAGTATTATCACGTTCTACACGGGTAAAAAAAACACATTTGGATACACAAGTAT
AATTTGAGCAATAATATCTATTGCTATTCTTGGCTTTGTTGTGTGAGCCCACCACATATT
TACTGTAGGCTTAGACATCGATAGCCGAGCCTACTTCACAG
>6671
ATCCTCTTCATATGTTGAGGCAGGGGCCGGCACAGGGTGAACCATTTATCCACCACTGTC
GGGAAACCTGGTACACTCTGGCCCATCAGTAGATCTAGCAATCTTCTCCTTACACCTAGC
AGGCGCCTCTTCTATCCTCGGAGCTATCAACTTTATTACAACATGCATTAACATAAAACC
TAAATCCATACCAATATTCAATATCCCCCTATTTGTTTGATCTGTACTAATCACCGCTAT
CATACTACTATTAGCTTTACCCGTACTAGCAGCAGCAATCACCATACTATTAACCGATCG
AAATCTAAACACCTCTTTCTTTGACCCCTGCGGAGGGGGGGACCCGGTACTATTCCAACA
CCTGTTCTGATTCTTTGGTCACCCAGAAGTCTATATTCTTATCTTACCGGGATTTGGCAT
TGTCTCAAGTATTATCACGTTCTACACGGGTAAAAAAAACACATTTGGATACACAAGTAT
AATTTGAGCAATAATATCTATTGCTATTCTTGGCTTTGTTGTGTGAGCCCACCACATATT
TACTGTAGGCTTAGACATCGATAGCCGAGCCTACTTCACAG
