# Supplementary material for: The biogeography of Elaphe sauromates (Pallas, 1814), with a description of a new rat snake species
Source: PeerJ. 2019 May 28;7:e6944. doi: 10.7717/peerj.6944 (PMC6544014; doi:10.7717/peerj.6944)
Supplement: Supplemental Information 4 [file peerj-07-6944-s004.zip › sequnce_dataset/COI_short.fas]

>278       
GGGCCGGCACAGGATGAACCGTTTATCCACCACTATCAGGAAACCTAGTACACTCTGGTC
CATCAGTAGACCTAGCAATCTTCTCCTTACACCTAGCAGGCGCCTCTTCTATCCTCGGAG
CTATTAACTTTATCACAACATGCATTAACATAAAACCCAAATCTATACCAATATTTAACA
TCCCCCTATTTGTTTGATCTGTACTAATCACCGCCATTATACTACTATTAGCCCTACCGG
TACTAGCAGCAGCAATCACTATATTATTAACTGATCGAAATCTAAATACCTCCTTCTTTG
ACCCATGCGGGGGAGGAGATCCGGTACTATTCCAACACCTTTTCTGATTCTTTGGTCACC
CAGAGGTGTATATTCTTATCTTGCCGGGATTTGGCATTGTCTCAAGTATTATCACATTTT
ATACCGGGAAAAAAAACACATTTGGATATACAAGTATAATTTGAGCAATAATATCTATTG
CTATTCTTGGCTTTGTTGTATGAGCCCACCACATATTTACTGTGGGCCTAGATATCGATA
GTCGAGCCTACTTCACAG
>892      
GAGCCGGCACAGGATGAACCGTTTATCCACCACTATCAGGAAACCTAGTACACTCTGGTC
CATCAGTAGACCTAGCAATCTTCTCCTTACACCTAGCAGGCGCCTCTTCTATCCTCGGAG
CTATTAACTTTATCACAACATGCATTAACATAAAACCCAAATCTATACCAATATTTAACA
TCCCCCTGTTTGTTTGATCTGTACTAATCACCGCCATTATACTACTATTAGCCCTACCGG
TACTAGCAGCAGCAATCACTATATTATTAACTGATCGAAATCTAAATACCTCCTTCTTTG
ACCCATGCGGGGGAGGAGATCCGGTACTATTCCAACACCTTTTCTGATTCTTTGGTCACC
CAGAGGTGTATATTCTTATCTTGCCGGGATTTGGCATTGTCTCAAGTATTATCACATTTT
ATACCGGGAAAAAAAACACATTTGGATATACAAGTATAATTTGAGCAATAATATCTATTG
CTATTCTTGGCTTTGTTGTATGAGCCCACCACATATTTACTGTGGGCCTAGATATCGATA
GTCGAGCCTACTTCACAG
>893       
GAGCCGGCACAGGATGAACCGTTTATCCACCACTATCAGGAAACCTAGTACACTCTGGTC
CATCAGTAGACCTAGCAATCTTCTCCTTACACCTAGCAGGCGCCTCTTCTATCCTCGGAG
CTATTAACTTTATCACAACATGCATTAACATAAAACCCAAATCTATACCAATATTTAACA
TCCCCCTGTTTGTTTGATCTGTACTAATCACCGCCATTATACTACTATTAGCCCTACCGG
TACTAGCAGCAGCAATCACTATATTATTAACTGATCGAAATCTAAATACCTCCTTCTTTG
ACCCATGCGGGGGAGGAGATCCGGTACTATTCCAACACCTTTTCTGATTCTTTGGTCACC
CAGAGGTGTATATTCTTATCTTGCCGGGATTTGGCATTGTCTCAAGTATTATCACATTTT
ATACCGGGAAAAAAAACACATTTGGATATACAAGTATAATTTGAGCAATAATATCTATTG
CTATTCTTGGCTTTGTTGTATGAGCCCACCACATATTTACTGTGGGCCTAGATATCGATA
GTCGAGCCTACTTCACAG
>1125      
GGGCCGGCACAGGATGAACCGTTTATCCACCACTATCAGGAAACCTAGTACACTCTGGTC
CATCAGTAGACCTAGCAATCTTCTCCTTACACCTAGCAGGCGCCTCTTCTATCCTCGGAG
CTATTAACTTTATCACAACATGCATTAACATAAAACCCAAATCTATACCAATATTTAACA
TCCCCCTATTTGTTTGATCTGTACTAATCACCGCCATTATACTACTATTAGCCCTACCGG
TACTAGCAGCAGCAATCACTATATTATTAACTGATCGAAATCTAAATACCTCCTTCTTTG
ACCCATGCGGAGGAGGAGATCCGGTACTATTCCAACACCTTTTCTGATTCTTTGGTCACC
CAGAGGTGTATATTCTTATCTTGCCGGGATTTGGCATTGTCTCAAGTATTATCACATTTT
ATACCGGGAAAAAAAACACATTTGGATATACAAGTATAATTTGAGCAATAATATCTATTG
CTATTCTTGGCTTTGTTGTATGAGCCCACCACATATTTACTGTGGGCCTAGATATCGATA
GTCGAGCCTACTTCACAG
>1126      
GGGCCGGCACAGGATGAACCGTTTATCCACCACTATCAGGAAACCTAGTACACTCTGGTC
CATCAGTAGACCTAGCAATCTTCTCCTTACACCTAGCAGGCGCCTCTTCTATCCTCGGAG
CTATTAACTTTATCACAACATGCATTAACATAAAACCCAAATCTATACCAATATTTAACA
TCCCCCTATTTGTTTGATCTGTACTAATCACCGCCATTATACTACTATTAGCCCTACCGG
TACTAGCAGCAGCAATCACTATATTATTAACTGATCGAAATCTAAATACCTCCTTCTTTG
ACCCATGCGGGGGAGGAGATCCGGTACTATTCCAACACCTTTTCTGATTCTTTGGTCACC
CAGAGGTGTATATTCTTATCTTGCCGGGATTTGGCATTGTCTCAAGTATTATCACATTTT
ATACCGGGAAAAAAAACACATTTGGATATACAAGTATAATTTGAGCAATAATATCTATTG
CTATTCTTGGCTTTGTTGTATGAGCCCACCACATATTTACTGTGGGCCTAGATATCGATA
GTCGAGCCTACTTCACAG
>1172      
GAGCCGGCACAGGATGAACCGTTTATCCACCACTATCAGGAAACCTAGTACACTCTGGTC
CATCAGTAGACCTAGCAATCTTCTCCTTACACCTAGCAGGCGCCTCTTCTATCCTCGGAG
CTATTAACTTTATCACAACATGCATTAACATAAAACCCAAATCTATACCAATATTTAACA
TCCCCCTGTTTGTTTGATCTGTACTAATCACCGCCATTATACTACTATTAGCCCTACCGG
TACTAGCAGCAGCAATCACTATATTATTAACTGATCGAAATCTAAATACCTCCTTCTTTG
ACCCATGCGGGGGAGGAGATCCGGTACTATTCCAACACCTTTTCTGATTCTTTGGTCACC
CAGAGGTGTATATTCTTATCTTGCCGGGATTTGGCATTGTCTCAAGTATTATCACATTTT
ATACCGGGAAAAAAAACACATTTGGATATACAAGTATAATTTGAGCAATAATATCTATTG
CTATTCTTGGCTTTGTTGTATGAGCCCACCACATATTTACTGTGGGCCTAGATATCGATA
GTCGAGCCTACTTCACAG
>1173      
GAGCCGGCACAGGATGAACCGTTTATCCACCACTATCAGGAAACCTAGTACACTCTGGTC
CATCAGTAGACCTAGCAATCTTCTCCTTACACCTAGCAGGCGCCTCTTCTATCCTCGGAG
CTATTAACTTTATCACAACATGCATTAACATAAAACCCAAATCTATACCAATATTTAACA
TCCCCCTGTTTGTTTGATCTGTACTAATCACCGCCATTATACTACTATTAGCCCTACCGG
TACTAGCAGCAGCAATCACTATATTATTAACTGATCGAAATCTAAATACCTCCTTCTTTG
ACCCATGCGGGGGAGGAGATCCGGTACTATTCCAACACCTTTTCTGATTCTTTGGTCACC
CAGAGGTGTATATTCTTATCTTGCCGGGATTTGGCATTGTCTCAAGTATTATCACATTTT
ATACCGGGAAAAAAAACACATTTGGATATACAAGTATAATTTGAGCAATAATATCTATTG
CTATTCTTGGCTTTGTTGTATGAGCCCACCACATATTTACTGTGGGCCTAGATATCGATA
GTCGAGCCTACTTCACAG
>1174      
GAGCCGGCACAGGATGAACCGTTTATCCACCACTATCAGGAAACCTAGTACACTCTGGTC
CATCAGTAGACCTAGCAATCTTCTCCTTACACCTAGCAGGCGCCTCTTCTATCCTCGGAG
CTATTAACTTTATCACAACATGCATTAACATAAAACCCAAATCTATACCAATATTTAACA
TCCCCCTGTTTGTTTGATCTGTACTAATCACCGCCATTATACTACTATTAGCCCTACCGG
TACTAGCAGCAGCAATCACTATATTATTAACTGATCGAAATCTAAATACCTCCTTCTTTG
ACCCATGCGGGGGAGGAGATCCGGTACTATTCCAACACCTTTTCTGATTCTTTGGTCACC
CAGAGGTGTATATTCTTATCTTGCCGGGATTTGGCATTGTCTCAAGTATTATCACATTTT
ATACCGGGAAAAAAAACACATTTGGATATACAAGTATAATTTGAGCAATAATATCTATTG
CTATTCTTGGCTTTGTTGTATGAGCCCACCACATATTTACTGTGGGCCTAGATATCGATA
GTCGAGCCTACTTCACAG
>1175      
GAGCCGGCACAGGATGAACCGTTTATCCACCACTATCAGGAAACCTAGTACACTCTGGTC
CATCAGTAGACCTAGCAATCTTCTCCTTACACCTAGCAGGCGCCTCTTCTATCCTCGGAG
CTATTAACTTTATCACAACATGCATTAACATAAAACCCAAATCTATACCAATATTTAACA
TCCCCCTGTTTGTTTGATCTGTACTAATCACCGCCATTATACTACTATTAGCCCTACCGG
TACTAGCAGCAGCAATCACTATATTATTAACTGATCGAAATCTAAATACCTCCTTCTTTG
ACCCATGCGGGGGAGGAGATCCGGTACTATTCCAACACCTTTTCTGATTCTTTGGTCACC
CAGAGGTGTATATTCTTATCTTGCCGGGATTTGGCATTGTCTCAAGTATTATCACATTTT
ATACCGGGAAAAAAAACACATTTGGATATACAAGTATAATTTGAGCAATAATATCTATTG
CTATTCTTGGCTTTGTTGTATGAGCCCACCACATATTTACTGTGGGCCTAGATATCGATA
GTCGAGCCTACTTCACAG
>1176      
GAGCCGGCACAGGATGAACCGTTTATCCACCACTATCAGGAAACCTAGTACACTCTGGTC
CATCAGTAGACCTAGCAATCTTCTCCTTACACCTAGCAGGCGCCTCTTCTATCCTCGGAG
CTATTAACTTTATCACAACATGCATTAACATAAAACCCAAATCTATACCAATATTTAACA
TCCCCCTGTTTGTTTGATCTGTACTAATCACCGCCATTATACTACTATTAGCCCTACCGG
TACTAGCAGCAGCAATCACTATATTATTAACTGATCGAAATCTAAATACCTCCTTCTTTG
ACCCATGCGGGGGAGGAGATCCGGTACTATTCCAACACCTTTTCTGATTCTTTGGTCACC
CAGAGGTGTATATTCTTATCTTGCCGGGATTTGGCATTGTCTCAAGTATTATCACATTTT
ATACCGGGAAAAAAAACACATTTGGATATACAAGTATAATTTGAGCAATAATATCTATTG
CTATTCTTGGCTTTGTTGTATGAGCCCACCACATATTTACTGTGGGCCTAGATATCGATA
GTCGAGCCTACTTCACAG
>1177      
GAGCCGGCACAGGATGAACCGTTTATCCACCACTATCAGGAAACCTAGTACACTCTGGTC
CATCAGTAGACCTAGCAATCTTCTCCTTACACCTAGCAGGCGCCTCTTCTATCCTCGGAG
CTATTAACTTTATCACAACATGCATTAACATAAAACCCAAATCTATACCAATATTTAACA
TCCCCCTGTTTGTTTGATCTGTACTAATCACCGCCATTATACTACTATTAGCCCTACCGG
TACTAGCAGCAGCAATCACTATATTATTAACTGATCGAAATCTAAATACCTCCTTCTTTG
ACCCATGCGGGGGAGGAGATCCGGTACTATTCCAACACCTTTTCTGATTCTTTGGTCACC
CAGAGGTGTATATTCTTATCTTGCCGGGATTTGGCATTGTCTCAAGTATTATCACATTTT
ATACCGGGAAAAAAAACACATTTGGATATACAAGTATAATTTGAGCAATAATATCTATTG
CTATTCTTGGCTTTGTTGTATGAGCCCACCACATATTTACTGTGGGCCTAGATATCGATA
GTCGAGCCTACTTCACAG
>1178      
GAGCCGGCACAGGATGAACCGTTTATCCACCACTATCAGGAAACCTAGTACACTCTGGTC
CATCAGTAGACCTAGCAATCTTCTCCTTACACCTAGCAGGCGCCTCTTCTATCCTCGGAG
CTATTAACTTTATCACAACATGCATTAACATAAAACCCAAATCTATACCAATATTTAACA
TCCCCCTGTTTGTTTGATCTGTACTAATCACCGCCATTATACTACTATTAGCCCTACCGG
TACTAGCAGCAGCAATCACTATATTATTAACTGATCGAAATCTAAATACCTCCTTCTTTG
ACCCATGCGGGGGAGGAGATCCGGTACTATTCCAACACCTTTTCTGATTCTTTGGTCACC
CAGAGGTGTATATTCTTATCTTGCCGGGATTTGGCATTGTCTCAAGTATTATCACATTTT
ATACCGGGAAAAAAAACACATTTGGATATACAAGTATAATTTGAGCAATAATATCTATTG
CTATTCTTGGCTTTGTTGTATGAGCCCACCACATATTTACTGTGGGCCTAGATATCGATA
GTCGAGCCTACTTCACAG
>1179      
GAGCCGGCACAGGATGAACCGTTTATCCACCACTATCAGGAAACCTGGTACACTCTGGTC
CATCAGTAGACCTAGCAATCTTCTCCTTACACCTAGCAGGCGCCTCTTCTATCCTCGGAG
CTATTAACTTTATCACAACATGCATTAACATAAAACCCAAATCTATACCAATATTTAACA
TCCCCCTGTTTGTTTGATCTGTACTAATCACCGCCATTATACTACTATTAGCCCTACCGG
TACTAGCAGCAGCAATCACTATATTATTAACTGATCGAAATCTAAATACCTCCTTCTTTG
ACCCATGCGGGGGAGGAGATCCGGTACTATTCCAACACCTTTTCTGATTCTTTGGTCACC
CAGAGGTGTATATTCTTATCTTGCCGGGATTTGGCATTGTCTCAAGTATTATCACATTTT
ATACCGGGAAAAAAAACACATTTGGATATACAAGTATAATTTGAGCAATAATATCTATTG
CTATTCTTGGCTTTGTTGTATGAGCCCACCACATATTTACTGTGGGCCTAGATATCGATA
GTCGAGCCTACTTCACAG
>1180      
GAGCCGGCACAGGATGAACCGTTTATCCACCACTATCAGGAAACCTAGTACACTCTGGTC
CATCAGTAGACCTAGCAATCTTCTCCTTACACCTAGCAGGCGCCTCTTCTATCCTCGGAG
CTATTAACTTTATCACAACATGCATTAACATAAAACCCAAATCTATACCAATATTTAACA
TCCCCCTGTTTGTTTGATCTGTACTAATCACCGCCATTATACTACTATTAGCCCTACCGG
TACTAGCAGCAGCAATCACTATATTATTAACTGATCGAAATCTAAATACCTCCTTCTTTG
ACCCATGCGGGGGAGGAGATCCGGTACTATTCCAACACCTTTTCTGATTCTTTGGTCACC
CAGAGGTGTATATTCTTATCTTGCCGGGATTTGGCATTGTCTCAAGTATTATCACATTTT
ATACCGGGAAAAAAAACACATTTGGATATACAAGTATAATTTGAGCAATAATATCTATTG
CTATTCTTGGCTTTGTTGTATGAGCCCACCACATATTTACTGTGGGCCTAGATATCGATA
GTCGAGCCTACTTCACAG
>1409      
GAGCCGGCACAGGATGAACCGTTTATCCACCACTATCAGGAAACCTAGTACACTCTGGTC
CATCAGTAGACCTAGCAATCTTCTCCTTACACCTAGCAGGCGCCTCTTCTATCCTCGGAG
CTATTAACTTTATCACAACATGCATTAACATAAAACCCAAATCTATACCAATATTTAACA
TCCCCCTGTTTGTTTGATCTGTACTAATCACCGCCATTATACTACTATTAGCCCTACCGG
TACTAGCAGCAGCAATCACTATATTATTAACTGATCGAAATCTAAATACCTCCTTCTTTG
ACCCATGCGGGGGAGGAGATCCGGTACTATTCCAACACCTTTTCTGATTCTTTGGTCACC
CAGAGGTGTATATTCTTATCTTGCCGGGATTTGGCATTGTCTCAAGTATTATCACATTTT
ATACCGGGAAAAAAAACACATTTGGATATACAAGTATAATTTGAGCAATAATATCTATTG
CTATTCTTGGCTTTGTTGTATGAGCCCACCACATATTTACTGTGGGCCTAGATATCGATA
GTCGAGCCTACTTCACAG
>2372      
GAGCCGGCACAGGATGAACCGTTTATCCACCACTATCAGGAAACCTAGTACACTCTGGTC
CATCAGTAGACCTAGCAATCTTCTCCTTACACCTAGCAGGCGCCTCTTCTATCCTCGGAG
CTATTAACTTTATCACAACATGCATTAACATAAAACCCAAATCTATACCAATATTTAACA
TCCCCCTGTTTGTTTGATCTGTACTAATCACCGCCATTATACTACTATTAGCCCTACCGG
TACTAGCAGCAGCAATCACTATATTATTAACTGATCGAAATCTAAATACCTCCTTCTTTG
ACCCATGCGGGGGAGGAGATCCGGTACTATTCCAACACCTTTTCTGATTCTTTGGTCACC
CAGAGGTGTATATTCTTATCTTGCCGGGATTTGGCATTGTCTCAAGTATTATCACATTTT
ATACCGGGAAAAAAAACACATTTGGATATACAAGTATAATTTGAGCAATAATATCTATTG
CTATTCTTGGCTTTGTTGTATGAGCCCACCACATATTTACTGTGGGCCTAGATATCGATA
GTCGAGCCTACTTCACAG
>2373      
GAGCCGGCACAGGATGAACCGTTTATCCACCACTATCAGGAAACCTAGTACACTCTGGTC
CATCAGTAGACCTAGCAATCTTCTCCTTACACCTAGCAGGCGCCTCTTCTATCCTCGGAG
CTATTAACTTTATCACAACATGCATTAACATAAAACCCAAATCTATACCAATATTTAACA
TCCCCCTGTTTGTTTGATCTGTACTAATCACCGCCATTATACTACTATTAGCCCTACCGG
TACTAGCAGCAGCAATCACTATATTATTAACTGATCGAAATCTAAATACCTCCTTCTTTG
ACCCATGCGGGGGAGGAGATCCGGTACTATTCCAACACCTTTTCTGATTCTTTGGTCACC
CAGAGGTGTATATTCTTATCTTGCCGGGATTTGGCATTGTCTCAAGTATTATCACATTTT
ATACCGGGAAAAAAAACACATTTGGATATACAAGTATAATTTGAGCAATAATATCTATTG
CTATTCTTGGCTTTGTTGTATGAGCCCACCACATATTTACTGTGGGCCTAGATATCGATA
GTCGAGCCTACTTCACAG
>2374      
GAGCCGGCACAGGATGAACCGTTTATCCACCACTATCAGGAAACCTAGTACACTCTGGTC
CATCAGTAGACCTAGCAATCTTCTCCTTACACCTAGCAGGCGCCTCTTCTATCCTCGGAG
CTATTAACTTTATCACAACATGCATTAACATAAAACCCAAATCTATACCAATATTTAACA
TCCCCCTGTTTGTTTGATCTGTACTAATCACCGCCATTATACTACTATTAGCCCTACCGG
TACTAGCAGCAGCAATCACTATATTATTAACTGATCGAAATCTAAATACCTCCTTCTTTG
ACCCATGCGGGGGAGGAGATCCGGTACTATTCCAACACCTTTTCTGATTCTTTGGTCACC
CAGAGGTGTATATTCTTATCTTGCCGGGATTTGGCATTGTCTCAAGTATTATCACATTTT
ATACCGGGAAAAAAAACACATTTGGATATACAAGTATAATTTGAGCAATAATATCTATTG
CTATTCTTGGCTTTGTTGTATGAGCCCACCACATATTTACTGTGGGCCTAGATATCGATA
GTCGAGCCTACTTCACAG
>2375      
GAGCCGGCACAGGATGAACCGTTTATCCACCACTATCAGGAAACCTAGTACACTCTGGTC
CATCAGTAGACCTAGCAATCTTCTCCTTACACCTAGCAGGCGCCTCTTCTATCCTCGGAG
CTATTAACTTTATCACAACATGCATTAACATAAAACCCAAATCTATACCAATATTTAACA
TCCCCCTGTTTGTTTGATCTGTACTAATCACCGCCATTATACTACTATTAGCCCTACCGG
TACTAGCAGCAGCAATCACTATATTATTAACTGATCGAAATCTAAATACCTCCTTCTTTG
ACCCATGCGGGGGAGGAGATCCGGTACTATTCCAACACCTTTTCTGATTCTTTGGTCACC
CAGAGGTGTATATTCTTATCTTGCCGGGATTTGGCATTGTCTCAAGTATTATCACATTTT
ATACCGGGAAAAAAAACACATTTGGATATACAAGTATAATTTGAGCAATAATATCTATTG
CTATTCTTGGCTTTGTTGTATGAGCCCACCACATATTTACTGTGGGCCTAGATATCGATA
GTCGAGCCTACTTCACAG
>2376      
GAGCCGGCACAGGATGAACCGTTTATCCACCACTATCAGGAAACCTAGTACACTCTGGTC
CATCAGTAGACCTAGCAATCTTCTCCTTACACCTAGCAGGCGCCTCTTCTATCCTCGGAG
CTATTAACTTTATCACAACATGCATTAACATAAAACCCAAATCTATACCAATATTTAACA
TCCCCCTGTTTGTTTGATCTGTACTAATCACCGCCATTATACTACTATTAGCCCTACCGG
TACTAGCAGCAGCAATCACTATATTATTAACTGATCGAAATCTAAATACCTCCTTCTTTG
ACCCATGCGGGGGAGGAGATCCGGTACTATTCCAACACCTTTTCTGATTCTTTGGTCACC
CAGAGGTGTATATTCTTATCTTGCCGGGATTTGGCATTGTCTCAAGTATTATCACATTTT
ATACCGGGAAAAAAAACACATTTGGATATACAAGTATAATTTGAGCAATAATATCTATTG
CTATTCTTGGCTTTGTTGTATGAGCCCACCACATATTTACTGTGGGCCTAGATATCGATA
GTCGAGCCTACTTCACAG
>2378      
GAGCCGGCACAGGATGAACCGTTTATCCACCACTATCAGGAAACCTAGTACACTCTGGTC
CATCAGTAGACCTAGCAATCTTCTCCTTACACCTAGCAGGCGCCTCTTCTATCCTCGGAG
CTATTAACTTTATCACAACATGCATTAACATAAAACCCAAATCTATACCAATATTTAACA
TCCCCCTGTTTGTTTGATCTGTACTAATCACCGCCATTATACTACTATTAGCCCTACCGG
TACTAGCAGCAGCAATCACTATATTATTAACTGATCGAAATCTAAATACCTCCTTCTTTG
ACCCATGCGGGGGAGGAGATCCGGTACTATTCCAACACCTTTTCTGATTCTTTGGTCACC
CAGAGGTGTATATTCTTATCTTGCCGGGATTTGGCATTGTCTCAAGTATTATCACATTTT
ATACCGGGAAAAAAAACACATTTGGATATACAAGTATAATTTGAGCAATAATATCTATTG
CTATTCTTGGCTTTGTTGTATGAGCCCACCACATATTTACTGTGGGCCTAGATATCGATA
GTCGAGCCTACTTCACAG
>2494      
GAGCCGGCACAGGATGAACCGTTTATCCACCACTATCAGGAAACCTAGTACACTCTGGTC
CATCAGTAGACCTAGCAATCTTCTCCTTACACCTAGCAGGCGCCTCTTCTATCCTCGGAG
CTATTAACTTTATCACAACATGCATTAACATAAAACCCAAATCTATACCAATATTTAACA
TCCCCCTGTTTGTTTGATCTGTACTAATCACCGCCATTATACTACTATTAGCCCTACCGG
TACTAGCAGCAGCAATCACTATATTATTAACTGATCGAAATCTAAATACCTCCTTCTTTG
ACCCATGCGGGGGAGGAGATCCGGTACTATTCCAACACCTTTTCTGATTCTTTGGTCACC
CAGAGGTGTATATTCTTATCTTGCCGGGATTTGGCATTGTCTCAAGTATTATCACATTTT
ATACCGGGAAAAAAAACACATTTGGATATACAAGTATAATTTGAGCAATAATATCTATTG
CTATTCTTGGCTTTGTTGTATGAGCCCACCACATATTTACTGTGGGCCTAGATATCGATA
GTCGAGCCTACTTCACAG
>2495      
GAGCCGGCACAGGATGAACCGTTTATCCACCACTATCAGGAAACCTAGTACACTCTGGTC
CATCAGTAGACCTAGCAATCTTCTCCTTACACCTAGCAGGCGCCTCTTCTATCCTCGGAG
CTATTAACTTTATCACAACATGCATTAACATAAAACCCAAATCTATACCAATATTTAACA
TCCCCCTGTTTGTTTGATCTGTACTAATCACCGCCATTATACTACTATTAGCCCTACCGG
TACTAGCAGCAGCAATCACTATATTATTAACTGATCGAAATCTAAATACCTCCTTCTTTG
ACCCATGCGGGGGAGGAGATCCGGTACTATTCCAACACCTTTTCTGATTCTTTGGTCACC
CAGAGGTGTATATTCTTATCTTGCCGGGATTTGGCATTGTCTCAAGTATTATCACATTTT
ATACCGGGAAAAAAAACACATTTGGATATACAAGTATAATTTGAGCAATAATATCTATTG
CTATTCTTGGCTTTGTTGTATGAGCCCACCACATATTTACTGTGGGCCTAGATATCGATA
GTCGAGCCTACTTCACAG
>1124      
GGGCCGGCACAGGGTGAACCGTTTATCCACCACTGTCGGGAAACCTGGTACACTCTGGCC
CATCAGTAGATCTAGCAATCTTCTCCTTACACCTAGCAGGCGCCTCTTCTATCCTCGGAG
CTATCAACTTTATTACAACATGCATTAACATAAAACCTAAATCCATACCAATATTCAATA
TCCCCCTATTTGTTTGATCTGTACTAATCACCGCTATCATACTACTATTAGCTTTACCCG
TACTAGCAGCAGCAATCACCATACTATTAACCGATCGAAATCTAAACACCTCTTTCTTTG
ACCCCTGCGGAGGAGGGGACCCGGTACTATTCCAACACCTGTTCTGATTCTTTGGTCACC
CAGAAGTCTATATTCTTATCTTACCGGGATTTGGCATTGTCTCAAGTATTATCACGTTCT
ACACGGGTAAAAAAAACACATTTGGATACACAAGTATAATTTGAGCAATAATATCTATTG
CTATTCTTGGCTTTGTTGTGTGAGCCCACCACATATTTACTGTGGGCTTAGACATCGATA
GCCGAGCCTACTTCACAG
