# Supplementary material for: The biogeography of Elaphe sauromates (Pallas, 1814), with a description of a new rat snake species
Source: PeerJ. 2019 May 28;7:e6944. doi: 10.7717/peerj.6944 (PMC6544014; doi:10.7717/peerj.6944)
Supplement: Supplemental Information 4 [file peerj-07-6944-s004.zip › sequnce_dataset/GB_codes.txt]

BankIt2203712 1509	MK640236
BankIt2203712 2605	MK640237
BankIt2203712 2609	MK640238
BankIt2203712 2891	MK640239
BankIt2203712 2892	MK640240
BankIt2203712 2893	MK640241
BankIt2203712 3193	MK640242
BankIt2203712 3194	MK640243
BankIt2203712 3406	MK640244
BankIt2203712 3407	MK640245
BankIt2203712 3447	MK640246
BankIt2203712 3448	MK640247
BankIt2203712 4418	MK640248
BankIt2203712 4526	MK640249
BankIt2203712 5338	MK640250
BankIt2203712 6024	MK640251
BankIt2203712 6025	MK640252
BankIt2203712 6130	MK640253
BankIt2203712 6672	MK640254
BankIt2203712 6673	MK640255
BankIt2203712 3089	MK640256
BankIt2203712 3090	MK640257
BankIt2203712 3095	MK640258
BankIt2203712 3096	MK640259
BankIt2203712 3195	MK640260
BankIt2203712 3196	MK640261
BankIt2203712 3197	MK640262
BankIt2203712 3408	MK640263
BankIt2203712 3409	MK640264
BankIt2203712 3410	MK640265
BankIt2203712 3411	MK640266
BankIt2203712 3449	MK640267
BankIt2203712 3450	MK640268
BankIt2203712 3655	MK640269
BankIt2203712 6582	MK640270
BankIt2203712 6583	MK640271
BankIt2203712 6584	MK640272
BankIt2203712 6585	MK640273
BankIt2203712 6670	MK640274
BankIt2203712 6671	MK640275
BankIt2204319 278	MK640276
BankIt2204319 892	MK640277
BankIt2204319 893	MK640278
BankIt2204319 1125	MK640279
BankIt2204319 1126	MK640280
BankIt2204319 1172	MK640281
BankIt2204319 1173	MK640282
BankIt2204319 1174	MK640283
BankIt2204319 1175	MK640284
BankIt2204319 1176	MK640285
BankIt2204319 1177	MK640286
BankIt2204319 1178	MK640287
BankIt2204319 1179	MK640288
BankIt2204319 1180	MK640289
BankIt2204319 1409	MK640290
BankIt2204319 2372	MK640291
BankIt2204319 2373	MK640292
BankIt2204319 2374	MK640293
BankIt2204319 2375	MK640294
BankIt2204319 2376	MK640295
BankIt2204319 2378	MK640296
BankIt2204319 2494	MK640297
BankIt2204319 2495	MK640298
BankIt2204319 1124	MK640299
BankIt2204324 1509	MK640300
BankIt2204324 278	MK640301
BankIt2204324 1125	MK640302
BankIt2204324 1126	MK640303
BankIt2204324 1179	MK640304
BankIt2204324 2375	MK640305
BankIt2204324 2376	MK640306
BankIt2204324 2494	MK640307
BankIt2204324 2892	MK640308
BankIt2204324 2893	MK640309
BankIt2204324 3194	MK640310
BankIt2204324 1124	MK640311
BankIt2204324 3089	MK640312
BankIt2204324 3090	MK640313
BankIt2204324 3095	MK640314
BankIt2204324 3096	MK640315
BankIt2204324 3195	MK640316
BankIt2204324 3196	MK640317
BankIt2204324 3197	MK640318
BankIt2204331 278	MK640319
BankIt2204331 1125	MK640320
BankIt2204331 1126	MK640321
BankIt2204331 1179	MK640322
BankIt2204331 2375	MK640323
BankIt2204331 1124	MK640324
BankIt2204339 1509	MK640325
BankIt2204339 278	MK640326
BankIt2204339 1125	MK640327
BankIt2204339 1126	MK640328
BankIt2204339 1176	MK640329
BankIt2204339 1177	MK640330
BankIt2204339 1179	MK640331
BankIt2204339 2375	MK640332
BankIt2204339 2376	MK640333
BankIt2204339 2378	MK640334
BankIt2204339 2494	MK640335
BankIt2204339 2892	MK640336
BankIt2204339 3193	MK640337
BankIt2204339 3406	MK640338
BankIt2204339 3447	MK640339
BankIt2204339 3089	MK640340
BankIt2204339 3195	MK640341
BankIt2204339 3408	MK640342
BankIt2204339 3655	MK640343
BankIt2204348 1509	MK640344
BankIt2204348 278	MK640345
BankIt2204348 1176	MK640346
BankIt2204348 1177	MK640347
BankIt2204348 1179	MK640348
BankIt2204348 2378	MK640349
BankIt2204348 2495	MK640350
BankIt2204348 2609	MK640351
BankIt2204348 2892	MK640352
BankIt2204348 2893	MK640353
BankIt2204348 3193	MK640354
BankIt2204348 3194	MK640355
BankIt2204348 3406	MK640356
BankIt2204348 3407	MK640357
BankIt2204348 3447	MK640358
BankIt2204348 3089	MK640359
BankIt2204348 3095	MK640360
BankIt2204348 3096	MK640361
BankIt2204348 3195	MK640362
BankIt2204348 3408	MK640363
BankIt2204348 3449	MK640364
BankIt2204348 3655	MK640365
BankIt2204362 1509_ND4	MK640366
BankIt2204362 278_ND4	MK640367
BankIt2204362 1125_ND4	MK640368
BankIt2204362 1126_ND4	MK640369
BankIt2204362 1172_ND4	MK640370
BankIt2204362 1173_ND4	MK640371
BankIt2204362 1174_ND4	MK640372
BankIt2204362 1175_ND4	MK640373
BankIt2204362 1176_ND4	MK640374
BankIt2204362 1177_ND4	MK640375
BankIt2204362 1178_ND4	MK640376
BankIt2204362 1179_ND4	MK640377
BankIt2204362 1180_ND4	MK640378
BankIt2204362 2372_ND4	MK640379
BankIt2204362 2373_ND4	MK640380
BankIt2204362 2374_ND4	MK640381
BankIt2204362 2375_ND4	MK640382
BankIt2204362 2376_ND4	MK640383
BankIt2204362 2378_ND4	MK640384
BankIt2204362 2494_ND4	MK640385
BankIt2204362 2495_ND4	MK640386
BankIt2204362 2605_ND4	MK640387
BankIt2204362 2609_ND4	MK640388
BankIt2204362 2891_ND4	MK640389
BankIt2204362 2892_ND4	MK640390
BankIt2204362 2893_ND4	MK640391
BankIt2204362 3193_ND4	MK640392
BankIt2204362 3194_ND4	MK640393
BankIt2204362 3406_ND4	MK640394
BankIt2204362 3407_ND4	MK640395
BankIt2204362 3447_ND4	MK640396
BankIt2204362 3448_ND4	MK640397
BankIt2204362 4418_ND4	MK640398
BankIt2204362 4526_ND4	MK640399
BankIt2204362 6672_ND4	MK640400
BankIt2204362 6673_ND4	MK640401
BankIt2204362 1124_ND4	MK640402
BankIt2204362 3089_ND4	MK640403
BankIt2204362 3090_ND4	MK640404
BankIt2204362 3095_ND4	MK640405
BankIt2204362 3096_ND4	MK640406
BankIt2204362 3195_ND4	MK640407
BankIt2204362 3196_ND4	MK640408
BankIt2204362 3197_ND4	MK640409
BankIt2204362 3408_ND4	MK640410
BankIt2204362 3409_ND4	MK640411
BankIt2204362 3410_ND4	MK640412
BankIt2204362 3411_ND4	MK640413
BankIt2204362 3449_ND4	MK640414
BankIt2204362 3450_ND4	MK640415
BankIt2204362 3655_ND4	MK640416
BankIt2204362 6582_ND4	MK640417
BankIt2204362 6583_ND4	MK640418
BankIt2204362 6584_ND4	MK640419
BankIt2204362 6585_ND4	MK640420
BankIt2204362 6670_ND4	MK640421
BankIt2204362 6671_ND4	MK640422
