# Supplementary material for: The biogeography of Elaphe sauromates (Pallas, 1814), with a description of a new rat snake species
Source: PeerJ. 2019 May 28;7:e6944. doi: 10.7717/peerj.6944 (PMC6544014; doi:10.7717/peerj.6944)
Supplement: Supplemental Information 4 [file peerj-07-6944-s004.zip › sequnce_dataset/MC1R.fas]

>1509
CTGGCTGTTTCAGACATGCTGGTGAGCGTCAGCAACCTGGTGGAGACCCTCTTCATGCTG
CTCATAGAGCATGGGATGCTGCTCATAGAGCCCAGCCTAGTCAAGCAGGTGGACAACGCC
ATGGACATACTGATCTGCAGCTCCTTGATGTCCTCGCTCTCCTTCCTGGGCGTCATTGCC
ATGGACCGTTACATCACCATCTTCTACgCCTTGCGCTATCACAGTATCATGACCATACAG
CGGGCCGCCATCCTCATGGTGGCTGTGTGGCTGGTCAGCAGCGTCTCCAGCATCCTCTTC
ATTGTCTACGACAGCACTGCTGTCCTCATGTGCCTGGTGGCGTTCTTCCTCTCAGTGCTG
AGCCTCATTGCAGGGCTCTACATCCACATGTTCGTGCTGGCACACCGGCACGCCAGGCAG
ATTTCAACCATGTATGGCAAGCAGCATGCACCCCAATTTACCAGTATGAAGGGGGCCATC
ACCCTCACCATCTTGCTGGGGGTCTTCTTGATTTGTTGGGGACCCTTCTTCCTCCACCTG
ATCCTCATCCTCATCTGCCCCAGCCATCCTGCCTGCAAGTGCTACTTCCGTTACTTTAGC
CTCTACCTCATTCTCATCATCTGCAATTCAGTGGTGGACCCCATCATTTA
>278
CTGGCTGTTTCAGACATGCTGGTGAGCGTCAGCAACCTGGTGGAgaCCcTCtTcatgctg
cTCatagagcATGGGATGCTGCTCATAGAGCCCAGCCTAGTCAAGCAGGTGGACAACGCC
ATGGACATACTGATCTGCAGCTCCTTGATGTCCTCGCTCTCCTTCCTGGGCGTCATTGCC
ATGGACCGTTACATCACCATCTTCTACGCCTTGCGCTATCACAGTATCATGACCATACAG
CGGGCCGCCATCCTCATGGTGGCTGTGTGGCTGGTCAGCAGCGTCTCCAGCATCCTCTTC
ATTGTCTACGACAGCACTGCTGTCCTCATGTGCCTGGTGGCGTTCTTCCTCTCAGTGCTG
AGCCTCATTGCAGGGCTCTACATCCACATGTTCGTGCTGGCACACCGGCACGCCAGGCAG
ATTTCAACCATGTATGGCAAGCAGCATGCACCCCAATTTACCAGTATGAAGGGGGCCATC
ACCCTCACCATCTTGCTGGGGGTCTTCTTGATTTGTTGGGGACCCTTCTTCCTCCACCTG
ATCCTCATCCTCATCTGCCCCAGCCATCCTGCCTGCAAGTGCTACTTCCGTTACTTTAGC
CTCTACCTCATTCTCATCATCTGCAATTCAGTGGTGGACCCCATCATTTA
>1125
CTGGCTGTTTCAGACATGCTGGTGAGCGTCAGCAACCTGGTGGAGACCCTCTTCATGCTG
CTCATAGAGCATGGGATGCTGCTCATAGAGCCCAGCCTAGTCAAGCAGGTGGACAACGCC
ATGGACATACTGATCTGCAGCTCCTTGATGTCCTCGCTCTCCTTCCTGGGCGTCATTGCC
ATGGACCGTTACATCACCATCTTCTACGCCTTGCGCTATCACAGTATCATGACCATACAG
CGGGCCGCCATCCTCATGGTGGCTGTGTGGCTGGTCAGCAGCGTCTCCAGCATCCTCTTC
ATTGTCTACGACAGCACTGCTGTCCTCATGTGCCTGGTGGCGTTCTTCCTCTCAGTGCTG
AGCCTCATTGCAGGGCTCTACATCCACATGTTCGTGCTGGCACACCGGCACGCCAGGCAG
ATTTCAACCATGTATGGCAAGCAGCATGCACCCCAATTTACCAGTATGAAGGGGGCCATC
ACCCTCACCATCTTGCTGGGGGTCTTCTTGATTTGTTGGGGACCCTTCTTCCTCCACCTG
ATCCTCATCCTCATCTGCCCCAGCCATCCTGCCTGCAAGTGCTACTTCCGTTACTTTAGC
CTCTACCTCATTCTCATCATCTGCAATTCAGTGGTGGACCCCATCATTTA
>1126
CTGGCTGTTTCAGACATGCTGGTGAGCGTCAGCAACCTGGTGGAGACCCTCTTCATGCTG
CTCATAGAGCATGGGATGCTGCTCATAGAGCCCAGCCTAGTCAAGCAGGTGGACAACGCC
ATGGACATACTGATCTGCAGCTCCTTGATGTCCTCGCTCTCCTTCCTGGGCGTCATTGCC
ATGGACCGTTACATCACCATCTTCTACGCCTTGCGCTATCACAGTATCATGACCATACAG
CGGGCCGCCATCCTCATGGTGGCTGTGTGGCTGGTCAGCAGCGTCTCCAGCATCCTCTTC
ATTGTCTACGACAGCACTGCTGTCCTCATGTGCCTGGTGGCGTTCTTCCTCTCAGTGCTG
AGCCTCATTGCAGGGCTCTACATCCACATGTTCGTGCTGGCACACCGGCACGCCAGGCAG
ATTTCAACCATGTATGGCAAGCAGCATGCACCCCAATTTACCAGTATGAAGGGGGCCATC
ACCCTCACCATCTTGCTGGGGGTCTTCTTGATTTGTTGGGGACCCTTCTTCCTCCACCTG
ATCCTCATCCTCATCTGCCCCAGCCATCCTGCCTGCAAGTGCTACTTCCGTTACTTTAGC
CTCTACCTCATTCTCATCATCTGCAATTCAGTGGTGGACCCCATCATTTA
>1176
CTGGCTGTTTCAGACATGCTGGTGAGCGTCAGCAACCTGGTGGAGACCCTCTTCATGCTG
CTCATAGAGCATGGGATGCTGCTCATAGAGCCCAGCCTAGTCAAGCAGGTGGACAACGCC
ATGGACATACTGATCTGCAGCTCCTTGATGTCCTCGCTCTCCTTCCTGGGCGTCATTGCC
ATGGACCGTTACATCACCATCTTCTACGCCTTGCGCTATCACAGTATCATGACCATACAG
CGGGCCGCCATCCTCATGGTGGCTGTGTGGCTGGTCAGCAGCGTCTCCAGCATCCTCTTC
ATTGTCTACGACAGCACTGCTGTCCTCATGTGCCTGGTGGCGTTCTTCCTCTCAGTGCTG
AGCCTCATTGCAGGGCTCTACATCCACATGTTCGTGCTGGCACACCGGCACGCCAGGCAG
ATTTCAACCATGTATGGCAAGCAGCATGCACCCCAATTTACCAGTATGAAGGGGGCCATC
ACCCTCACCATCTTGCTGGGGGTCTTCTTGATTTGTTGGGGACCCTTCTTCCTCCACCTG
ATCCTCATCCTCATCTGCCCCAGCCATCCTGCCTGCAAGTGCTACTTCCGTTACTTTAGC
CTCTACCTCATTCTCATCATCTGCAATTCAGTGGTGGACCCCATCATTTA
>1177
CTGgctgTTTCAGACATGCTGGTGAGCGTCAGCAACCTGGTGGAgACCCTCTTCATGCTG
CTCATAgAGCATGGGATGCTGCTCATAGAGCCCAGCCTAGTCAAGCAGGTGGACAACGCC
ATGGACATACTGATCTGCAGCTCCTTGATGTCCTCGCTCTCCTTCCTGGGCGTCATTGCC
ATGGACCGTTACATCACCATCTTCTACGCCTTGCGCTATCACAGTATCATGACCATACAG
CGGGCCGCCATCCTCATGGTGGCTGTGTGGCTGGTCAGCAGCGTCTCCAGCATCCTCTTC
ATTGTCTACGACAGCACTGCTGTCCTCATGTGCCTGGTGGCGTTCTTCCTCTCAGTGCTG
AGCCTCATTGCAGGGCTCTACATCCACATGTTCGTGCTGGCACACCGGCACGCCAGGCAG
ATTTCAACCATGTATGGCAAGCAGCATGCACCCCAATTTACCAGTATGAAGGGGGCCATC
ACCCTCACCATCTTGCTGGGGGTCTTCTTGATTTGTTGGGGACCCTTCTTCCTCCACCTG
ATCCTCATCCTCATCTGCCCCAGCCATCCTGCCTGCAAGTGCTACTTCCGTTACTTTAGC
CTCTACCTCATTCTCATCATCTGCAATTCAGTGGTGGACCCCATCATTTA
>1179
CTGGCTGTTTCAGACATGCTGGTGAGCGTCAGCAACCTGGTGGAGACCCTCTTCATGCTG
CTCATAGAGCATGGGATGCTGCTCATAGAGCCCAGCCTAGTCAAGCAGGTGGACAACGCC
ATGGACATACTGATCTGCAGCTCCTTGATGTCCTCGCTCTCCTTCCTGGGCGTCATTGCC
ATGGACCGTTACATCACCATCTTCTACGCCTTGCGCTATCACAGTATCATGACCATACAG
CGGGCCGCCATCCTCATGGTGGCTGTGTGGCTGGTCAGCAGCGTCTCCAGCATCCTCTTC
ATTGTCTACGACAGCACTGCTGTCCTCATGTGCCTGGTGGCGTTCTTCCTCTCAGTGCTG
AGCCTCATTGCAGGGCTCTACATCCACATGTTCGTGCTGGCACACCGGCACGCCAGGCAG
ATTTCAACCATGTATGGCAAGCAGCATGCACCCCAATTTACCAGTATGAAGGGGGCCATC
ACCCTCACCATCTTGCTGGGGGTCTTCTTGATTTGTTGGGGACCCTTCTTCCTCCACCTG
ATCCTCATCCTCATCTGCCCCAGCCATCCTGCCTGCAAGTGCTACTTCCGTTACTTTAGC
CTCTACCTCATTCTCATCATCTGCAATTCAGTGGTGGACCCCATCATTTA
>2375
CTGGCTGTTTCAGACATGCTGGTGAGCGTCAGCAACCTGGTGGAGACCCTCTTCATGCTG
CTCATAGAGCATGGGATGCTGCTCATAGAGCCCAGCCTAGTCAAGCAGGTGGACAACGCC
ATGGACATACTGATCTGCAGCTCCTTGATGTCCTCGCTCTCCTTCCTGGGCGTCATTGCC
ATGGACCGTTACATCACCATCTTCTACGCCTTGCGCTATCACAGTATCATGACCATACAG
CGGGCCGCCATCCTCATGGTGGCTGTGTGGCTGGTCAGCAGCGTCTCCAGCATCCTCTTC
ATTGTCTACGACAGCACTGCTGTCCTCATGTGCCTGGTGGCGTTCTTCCTCTCAGTGCTG
AGCCTCATTGCAGGGCTCTACATCCACATGTTCGTGCTGGCACACCGGCACGCCAGGCAG
ATTTCAACCATGTATGGCAAGCAGCATGCACCCCAATTTACCAGTATGAAGGGGGCCATC
ACCCTCACCATCTTGCTGGGGGTCTTCTTGATTTGTTGGGGACCCTTCTTCCTCCACCTG
ATCCTCATCCTCATCTGCCCCAGCCATCCTGCCTGCAAGTGCTACTTCCGTTACTTTAGC
CTCTACCTCATTCTCATCATCTGCAATTCAGTGGTGGACCCCATCATTTA
>2376
CTGGCTGTTTCAGACATGCTGGTGAGCGTCAGCAACCTGGTGGAGACCCTCTTCATGCTG
CTCATAGAGCATGGGATGCTGCTCATAGAGCCCAGCCTAGTCAAGCAGGTGGACAACGCC
ATGGACATACTGATCTGCAGCTCCTTGATGTCCTCGCTCTCCTTCCTGGGCGTCATTGCC
ATGGACCGTTACATCACCATCTTCTACGCCTTGCGCTATCACAGTATCATGACCATACAG
CGGGCCGCCATCCTCATGGTGGCTGTGTGGCTGGTCAGCAGCGTCTCCAGCATCCTCTTC
ATTGTCTACGACAGCACTGCTGTCCTCATGTGCCTGGTGGCGTTCTTCCTCTCAGTGCTG
AGCCTCATTGCAGGGCTCTACATCCACATGTTCGTGCTGGCACACCGGCACGCCAGGCAG
ATTTCAACCATGTATGGCAAGCAGCATGCACCCCAATTTACCAGTATGAAGGGGGCCATC
ACCCTCACCATCTTGCTGGGGGTCTTCTTGATTTGTTGGGGACCCTTCTTCCTCCACCTG
ATCCTCATCCTCATCTGCCCCAGCCATCCTGCCTGCAAGTGCTACTTCCGTTACTTTAGC
CTCTACCTCATTCTCATCATCTGCAATTCAGTGGTGGACCCCATCATTTA
>2378
CTGGCTGTTTCAGACATGCTGGTGAGCGTCAGCAACCTGGTGGAGACCCTCTTCATGCTG
CTCATAGAGCATGGGATGCTGCTCATAGAGCCCAGCCTAGTCAAGCAGGTGGACAACGCC
ATGGACATACTGATCTGCAGCTCCTTGATGTCCTCGCTCTCCTTCCTGGGCGTCATTGCC
ATGGACCGTTACATCACCATCTTCTACGCCTTGCGCTATCACAGTATCATGACCATACAG
CGGGCCGCCATCCTCATGGTGGCTGTGTGGCTGGTCAGCAGCGTCTCCAGCATCCTCTTC
ATTGTCTACGACAGCACTGCTGTCCTCATGTGCCTGGTGGCGTTCTTCCTCTCAGTGCTG
AGCCTCATTGCAGGGCTCTACATCCACATGTTCGTGCTGGCACACCGGCACGCCAGGCAG
ATTTCAACCATGTATGGCAAGCAGCATGCACCCCAATTTACCAGTATGAAGGGGGCCATC
ACCCTCACCATCTTGCTGGGGGTCTTCTTGATTTGTTGGGGACCCTTCTTCCTCCACCTG
ATCCTCATCCTCATCTGCCCCAGCCATCCTGCCTGCAAGTGCTACTTCCGTTACTTTAGC
CTCTACCTCATTCTCATCATCTGCAATTCAGTGGTGGACCCCATCATTTA
>2494
CTGGCTGTTTCAGACATGCTGGTGAGCGTCAGCAACCTGGTGGAgACCCTCTTCATGCTG
CTCATAGAGCATGGGATGCTGCTCATAGAGCCCAGCCTAGTCAAGCAGGTGGACAACGCC
ATGGACATACTGATCTGCAGCTCCTTGATGTCCTCGCTCTCCTTCCTGGGCGTCATTGCC
ATGGACCGTTACATCACCATCTTCTACGCCTTGCGCTATCACAGTATCATGACCATACAG
CGGGCCGCCATCCTCATGGTGGCTGTGTGGCTGGTCAGCAGCGTCTCCAGCATCCTCTTC
ATTGTCTACGACAGCACTGCTGTCCTCATGTGCCTGGTGGCGTTCTTCCTCTCAGTGCTG
AGCCTCATTGCAGGGCTCTACATCCACATGTTCGTGCTGGCACACCGGCACGCCAGGCAG
ATTTCAACCATGTATGGCAAGCAGCATGCACCCCAATTTACCAGTATGAAGGGGGCCATC
ACCCTCACCATCTTGCTGGGGGTCTTCTTGATTTGTTGGGGACCCTTCTTCCTCCACCTG
ATCCTCATCCTCATCTGCCCCAGCCATCCTGCCTGCAAGTGCTACTTCCGTTACTTTAGC
CTCTACCTCATTCTCATCATCTGCAATTCAGTGGTGGACCCCATCATTTA
>2892
CTGGCTGTTTCAGACATGCTGGTGAGCGTCAGCAACCTGGTGGAGACCCTCTTCATGCTG
CTCATAGAGCATGGGATGCTGCTCATAGAGCCCAGCCTAGTCAAGCAGGTGGACAACGCC
ATGGACATACTGATCTGCAGCTCCTTGATGTCCTCGCTCTCCTTCCTGGGCGTCATTGCC
ATGGACCGTTACATCACCATCTTCTACGCCTTGCGCTATCACAGTATCATGACCATACAG
CGGGCCGCCATCCTCATGGTGGCTGTGTGGCTGGTCAGCAGCGTCTCCAGCATCCTCTTC
ATTGTCTACGACAGCACTGCTGTCCTCATGTGCCTGGTGGCGTTCTTCCTCTCAGTGCTG
AGCCTCATTGCAGGGCTCTACATCCACATGTTCGTGCTGGCACACCGGCACGCCAGGCAG
ATTTCAACCATGTATGGCAAGCAGCATGCACCCCAATTTACCAGTATGAAGGGGGCCATC
ACCCTCACCATCTTGCTGGGGGTCTTCTTGATTTGTTGGGGACCCTTCTTCCTCCACCTG
ATCCTCATCCTCATCTGCCCCAGCCATCCTGCCTGCAAGTGCTACTTCCGTTACTTTAGC
CTCTACCTCATTCTCATCATCTGCAATTCAGTGGTGGACCCCATCATTTA
>3193
cTGGCTGTTTCAGACATGCTGGTGAGCGTCAGCAACCTGGTGGAGACCCTCTTCATGCTG
CTCATAGAGCATGGGATGCTGCTCATAGAGCCCAGCCTAGTCAAGCAGGTGGACAACGCC
ATGGACATACTGATCTGCAGCTCCTTGATGTCCTCGCTCTCCTTCCTGGGCGTCATTGCC
ATGGACCGTTACATCACCATCTTCTACGCCTTGCGCTATCACAGTATCATGACCATACAG
CGGGCCGCCATCCTCATGGTGGCTGTGTGGCTGGTCAGCAGCGTCTCCAGCATCCTCTTC
ATTGTCTACGACAGCACTGCTGTCCTCATGTGCCTGGTGGCGTTCTTCCTCTCAGTGCTG
AGCCTCATTGCAGGGCTCTACATCCACATGTTCGTGCTGGCACACCGGCACGCCAGGCAG
ATTTCAACCATGTATGGCAAGCAGCATGCACCCCAATTTACCAGTATGAAGGGGGCCATC
ACCCTCACCATCTTGCTGGGGGTCTTCTTGATTTGTTGGGGACCCTTCTTCCTCCACCTG
ATCCTCATCCTCATCTGCCCCAGCCATCCTGCCTGCAAGTGCTACTTCCGTTACTTTAGC
CTCTACCTCATTCTCATCATCTGCAATTCAGTGGTGGACCCCATCATTTA
>3406
CTGGCTGTTTCAGACATGCTGGTGAGCGTCAGCAACCTGGTGGAGACCCTCTTCATGCTG
CTCATAGAGCATGGGATGCTGCTCATAGAGCCCAGCCTAGTCAAGCAGGTGGACAACGCC
ATGGACATACTGATCTGCAGCTCCTTGATGTCCTCGCTCTCCTTCCTGGGCGTCATTGCC
ATGGACCGTTACATCACCATCTTCTACGCCTTGCGCTATCACAGTATCATGACCATACAG
CGGGCCGCCATCCTCATGGTGGCTGTGTGGCTGGTCAGCAGCGTCTCCAGCATCCTCTTC
ATTGTCTACGACAGCACTGCTGTCCTCATGTGCCTGGTGGCGTTCTTCCTCTCAGTGCTG
AGCCTCATTGCAGGGCTCTACATCCACATGTTCGTGCTGGCACACCGGCACGCCAGGCAG
ATTTCAACCATGTATGGCAAGCAGCATGCACCCCAATTTACCAGTATGAAGGGGGCCATC
ACCCTCACCATCTTGCTGGGGGTCTTCTTGATTTGTTGGGGACCCTTCTTCCTCCACCTG
ATCCTCATCCTCATCTGCCCCAGCCATCCTGCCTGCAAGTGCTACTTCCGTTACTTTAGC
CTCTACCTCATTCTCATCATCTGCAATTCAGTGGTGGACCCCATCATTTA
>3447
CTGGCTGTTTCAGACATGCTGGTGAGCGTCAGCAACCTGGTGGAGACCCTCTTCATGCTG
CTCATAGAGCATGGGATGCTGCTCATAGAGCCCAGCCTAGTCAAGCAGGTGGACAACGCC
ATGGACATACTGATCTGCAGCTCCTTGATGTCCTCGCTCTCCTTCCTGGGCGTCATTGCC
ATGGACCGTTACATCACCATCTTCTACGCCTTGCGCTATCACAGTATCATGACCATACAG
CGGGCCGCCATCCTCATGGTGGCTGTGTGGCTGGTCAGCAGCGTCTCCAGCATCCTCTTC
ATTGTCTACGACAGCACTGCTGTCCTCATGTGCCTGGTGGCGTTCTTCCTCTCAGTGCTG
AGCCTCATTGCAGGGCTCTACATCCACATGTTCGTGCTGGCACACCGGCACGCCAGGCAG
ATTTCAACCATGTATGGCAAGCAGCATGCACCCCAATTTACCAGTATGAAGGGGGCCATC
ACCCTCACCATCTTGCTGGGGGTCTTCTTGATTTGTTGGGGACCCTTCTTCCTCCACCTG
ATCCTCATCCTCATCTGCCCCAGCCATCCTGCCTGCAAGTGCTACTTCCGTTACTTTAGC
CTCTACCTCATTCTCATCATCTGCAATTCAGTGGTGGACCCCATCATTTA
>3089
CTGGCTGTTTCAGACATGCTGGTGAGCGTCAGCAACCTGGTGGAGACCCTCTTCATGCTG
CTCATAGAGCATGGGATGCTGCTCATAGAGCCCAGCCTAGTCAAGCAGGTGGACAACGCC
ATGGACATACTGATCTGCAGCTCCTTGATGTCCTCGCTCTCCTTCCTGGGCGTCATTGCC
ATGGACCGTTACATCACCATCTTCTACGCCTTGCGCTATCACAGTATCATGACCATACAG
CGGGCCGCCATCCTCATGGTGGCTGTGTGGCTGGTCAGCAGCGTCTCCAGCATCCTCTTC
ATTGTCTACGACAGCACTGCTGTCCTCATGTGCCTGGTGGCGTTCTTCCTCTCAGTGCTG
AGCCTCATTGCAGGGCTCTACATCCACATGTTTGTGCTGGCACACCGGCACGCCAGGCAG
ATTTCAACCATGTATGGCAAGCAGCATGCACCCCAATTTACCAGTATGAAGGGGGCCATC
ACCCTCACCATCTTGCTGGGGGTCTTCTTGATTTGTTGGGGACCCTTCTTCCTCCACCTG
ATCCTCATCCTCATCTGCCCCAGCCATCCTGCCTGCAAGTGCTACTTCCGTTACTTTAGC
CTCTACCTCATTCTCATCATCTGCAATTCAGTGGTGGACCCCATCATTTA
>3195
CTGGCTGTTTCAGACATGCTGGTGAGCGTCAGCAACCTGGTGGAGACCCTCTTCATGCTG
CTCATAGAGCATGGGATGCTGCTCATAGAGCCCAGCCTAGTCAAGCAGGTGGACAACGCC
ATGGACATACTGATCTGCAGCTCCTTGATGTCCTCGCTCTCCTTCCTGGGCGTCATTGCC
ATGGACCGTTACATCACCATCTTCTACGCCTTGCGCTATCACAGTATCATGACCATACAG
CGGGCCGCCATCCTCATGGTGGCTGTGTGGCTGGTCAGCAGCGTCTCCAGCATCCTCTTC
ATTGTCTACGACAGCACTGCTGTCCTCATGTGCCTGGTGGCGTTCTTCCTCTCAGTGCTG
AGCCTCATTGCAGGGCTCTACATCCACATGTTTGTGCTGGCACACCGGCACGCCAGGCAG
ATTTCAACCATGTATGGCAAGCAGCATGCACCCCAATTTACCAGTATGAAGGGGGCCATC
ACCCTCACCATCTTGCTGGGGGTCTTCTTGATTTGTTGGGGACCCTTCTTCCTCCACCTG
ATCCTCATCCTCATCTGCCCCAGCCATCCTGCCTGCAAGTGCTACTTCCGTTACTTTAGC
CTCTACCTCATTCTCATCATCTGCAATTCAGTGGTGGACCCCATCATTTA
>3408
CTGGCTGTTTCAGACATGCTGGTGAGCGTCAGCAACCTGGTGGAGACCCTCTTCATGCTG
CTCATAGAGCATGGGATGCTGCTCATAGAGCCCAGCCTAGTCAAGCAGGTGGACAACGCC
ATGGACATACTGATCTGCAGCTCCTTGATGTCCTCGCTCTCCTTCCTGGGCGTCATTGCC
ATGGACCGTTACATCACCATCTTCTACGCCTTGCGCTATCACAGTATCATGACCATACAG
CGGGCCGCCATCCTCATGGTGGCTGTGTGGCTGGTCAGCAGCGTCTCCAGCATCCTCTTC
ATTGTCTACGACAGCACTGCTGTCCTCATGTGCCTGGTGGCGTTCTTCCTCTCAGTGCTG
AGCCTCATTGCAGGGCTCTACATCCACATGTTTGTGCTGGCACACCGGCACGCCAGGCAG
ATTTCAACCATGTATGGCAAGCAGCATGCACCCCAATTTACCAGTATGAAGGGGGCCATC
ACCCTCACCATCTTGCTGGGGGTCTTCTTGATTTGTTGGGGACCCTTCTTCCTCCACCTG
ATCCTCATCCTCATCTGCCCCAGCCATCCTGCCTGCAAGTGCTACTTCCGTTACTTTAGC
CTCTACCTCATTCTCATCATCTGCAATTCAGTGGTGGACCCCATCATTTA
>3655
CTGGCTGTTTCAGACATGCTGGTGAGCGTCAGCAACCTGGTGGAGACCCTCTTCATGCTG
CTCATAGAGCATGGGATGCTGCTCATAGAGCCCAGCCTAGTCAAGCAGGTGGACAACGCC
ATGGACATACTGATCTGCAGCTCCTTGATGTCCTCGCTCTCCTTCCTGGGCGTCATTGCC
ATGGACCGTTACATCACCATCTTCTACGCCTTGCGCTATCACAGTATCATGACCATACAG
CGGGCCGCCATCCTCATGGTGGCTGTGTGGCTGGTCAGCAGCGTCTCCAGCATCCTCTTC
ATTGTCTACGACAGCACTGCTGTCCTCATGTGCCTGGTGGCGTTCTTCCTCTCAGTGCTG
AGCCTCATTGCAGGGCTCTACATCCACATGTTTGTGCTGGCACACCGGCACGCCAGGCAG
ATTTCAACCATGTATGGCAAGCAGCATGCACCCCAATTTACCAGTATGAAGGGGGCCATC
ACCCTCACCATCTTGCTGGGGGTCTTCTTGATTTGTTGGGGACCCTTCTTCCTCCACCTG
ATCCTCATCCTCATCTGCCCCAGCCATCCTGCCTGCAAGTGCTACTTCCGTTACTTTAGC
CTCTACCTCATTCTCATCATCTGCAATTCAGTGGTGGACCCCATCATTTA
