# Supplementary material for: The biogeography of Elaphe sauromates (Pallas, 1814), with a description of a new rat snake species
Source: PeerJ. 2019 May 28;7:e6944. doi: 10.7717/peerj.6944 (PMC6544014; doi:10.7717/peerj.6944)
Supplement: Supplemental Information 4 [file peerj-07-6944-s004.zip › sequnce_dataset/ND4.fasta]

>1509_ND4
tGCAATtCTGCTTAAACTAGGGGGATATGGCATTAtTCGAATaATAcAAGTCCTACCAAC
AATAAAAACAGACCTATTCCTGCCATTTATTGTTCTTTCCCTCTGAGGGGCAACATTAGC
TAACCTAATCTGCCTTCAACAAACGGACCTAAAATCCCTCATTGCATATTCATCTATCAG
CCATATGGGGCTAGTTATTGCCGCAATTATAATCCAAACACAATGAAGCCTATCCGGAGC
AATAGCTTTAATAATCGCCCACGGGTTTACTTCCTCCGCACTATTCTGCCTAGCTAACGC
CACCTATGAACGAACTAAAACCCGAATCATAGCCCTCACACGAGGATTCCATAACATTCT
ACCTATACTCACAACCTGATGGCTTCTAATCAACCTAATAAACATTGCAACCCCGCCCAC
TATAAACTTTACAGGAGAACTATTAATTGCATCCTCACTTTTTAACTGGTGCCCGATAAC
TCTTATTATATTTGGACTATCTATACTCATCACAGCATCATACTCCCTCCATATATTCCT
ATCAACACAAATAAACACACCCCTATTAAATACTATAATACACCCAACACACACACGAGA
ACACCTCCTTATAATACTACATACCGTCCCACTAATACTGATCTCACTCAAACCAGAACT
AGTTATTTAAAGTGTGTGTAATTTAAAAAAAATATCAAGCTGTGACCCTGAACTTAGGAA
TAACCCTCATACACCGAGGGTGCCATAAGACCTGCTAACTCTTTAATCTGGAACTAACTA
CCAGCTCCCTCTACTAAAGGATAATAGCAT
>278_ND4
cGCAGTCCTACTTAAACTAGGAGGATACGGCATTATTCGAATAATACAGGTCCTACCAAC
AATAAAAACAGACCTGTTCCTACCATTTATTGTCCTTGCCCTCTGGGGGGCAACATTAGC
CAACCTAATCTGCCTTCAACAAACAGACCTAAAATCTCTCATTGCATACTCATCCATCAG
CCACATGGGGTTGGTTATTGCCGCAATTATAATCCAAACACAATGAAGCCTATCCGGGGC
CATAGCCTTAATAATCGCCCACGGATTTACCTCCTCTGCACTATTCTGCCTAGCCAACAC
CACCTACGAACGAACTAAAACACGAATCATAGCCCTCACACGAGGATTTCATAACATCCT
GCCCATACTCACAATCTGATGACTCCTGGTCAACCTAATAAACATTGCAACCCCACCCAC
TATAAACTTTACAGGAGAACTGTTAATTGCATCCTCACTTTTTAACTGGTGTCCAACAAC
TCTTATTATATTTGGACTATCTATACTCATCACAGCATCATACTCCCTACATATATTCCT
ATCAACACAAATAAACACACCCCTATTAAACACTACAATACACCCAACACATACTCGAGA
ACACCTCCTTATAATACTACACACCACCCCACTAATACTGATCTCGCTTAAACCAGAACT
GGTCATTTAAAGTGTGTGTAATTTAAAAAAAATATCAAGCTGTGACCCTGAATTTAGGAA
CAACCCTCACACATCGAGGGTGTCATAAGATCTGCTAACTCTTTAATCTGGAACTAACTA
CCAGCCCCCTCTACTAAAGGATAACAGCAT
>1125_ND4
CGCAGTCCTACTTAAACTAGGAGGATACGGCATTAtTCGAATaATACAGGTCCTACCAAC
AATAAAAACAGACCTGTTCCTACCATTTATTGTTCTTGCCCTCTGGGGGGCAACATTAGC
CAACCTAATCTGCCTTCAACAAACAGACCTAAAATCTCTCATTGCATACTCATCCATCAG
CCACATGGGGTTGGTTATTGCCGCAATTATAATCCAAACACAATGAAGCCTATCCGGGGC
CATAGCCTTAATAATCGCCCACGGATTTACCTCCTCTGCACTATTCTGCCTAGCCAACAC
CACCTACGAACGAACTAAAACACGAATCATAGCCCTCACACGAGGATTTCATAACATCCT
GCCCATACTCACAATCTGATGACTCCTAGTCAACCTAATAAACATTGCAACCCCACCCAC
TATAAACTTTACAGGAGAACTGTTAATTGCATCCTCACTTTTTAACTGGTGTCCAACAAC
TCTTATTATATTTGGACTATCTATACTCATCACAGCATCATACTCCCTACATATATTCCT
ATCAACACAAATAAACACACCCCTATTAAACACTACAATACACCCAACACATACTCGAGA
ACACCTCCTTATAATACTACACACCACCCCACTAATACTGATCTCGCTTAAACCAGAACT
GGTCATTTAAAGTGTGTGTAATTTAAAAAAAATATCAAGCTGTGACCCTGAATTTAGGAA
CAACCCTCACACATCGAGGGTGTCATAAGATCTGCTAACTCTTTAATCTGGAACTAACTA
CCAGCCCCCTCTACTAAAGGATAACAGCAT
>1126_ND4
CGCAGTCCTACTTAAACTAGGAGGATACGGCATTAtTCGAATaATACAGGTCCTACCAAC
AATAAAAACAGACCTGTTCCTACCATTTATTGTCCTTGCCCTCTGGGGGGCAACATTAGC
CAACCTAATCTGCCTTCAACAAACAGACCTAAAATCTCTCATTGCATACTCATCCATCAG
CCACATGGGGTTGGTTATTGCCGCAATTATAATCCAAACACAATGAAGCCTATCCGGGGC
CATAGCCTTAATAATCGCCCACGGATTTACCTCCTCTGCACTATTCTGCCTAGCCAACAC
CACCTACGAACGAACTAAAACACGAATCATAGCCCTCACACGAGGATTTCATAACATCCT
GCCCATACTCACAATCTGATGACTCCTAGTCAACCTAATAAACATTGCAACCCCACCCAC
TATAAACTTTACAGGAGAACTGTTAATTGCATCCTCACTTTTTAACTGGTGTCCAACAAC
TCTTATTATATTTGGACTATCTATACTCATCACAGCATCATACTCCCTACATATATTCCT
ATCAACACAAATAAACACACCCCTATTAAACACTACAATACACCCAACACATACTCGAGA
ACACCTCCTTATAATACTACACACCACCCCACTAATACTGATCTCGCTTAAACCAGAACT
GGTCATTTAAAGTGTGTGTAATTTAAAAAAAATATCAAGCTGTGACCCTGAATTTAGGAA
CAACCCTCACACATCGAGGGTGTCATAAGATCTGCTAACTCTTTAATCTGGAACTAACTA
CCAGCCCCCTCTACTAAAGGATAACAGCAT
>1172_ND4
CGCAGTCCTACTTAAACTAGGAGGATACGGCATTAtTCGAATaATACAGGTCCTACCAAC
AATAAAAACAGACCTGTTCCTACCATTTATTGTCCTTGCCCTCTGGGGGGCAACATTAGC
CAACCTAATCTGCCTTCAACAAACAGACCTAAAATCTCTCATTGCATACTCATCCATCAG
CCACATGGGGTTGGTTATTGCCGCAATTATAATCCAAACACAATGAAGCCTATCCGGGGC
CATAGCCTTAATAATCGCCCACGGATTTACCTCCTCTGCACTATTCTGCCTAGCCAACAC
CACCTACGAACGAACTAAAACACGAATCATAGCCCTCACACGAGGATTTCATAACATCCT
ACCCATACTCACAATCTGATGGCTCCTAGTCAACCTAATAAACATTGCAACCCCACCCAC
TATAAACTTTACAGGAGAACTGTTAATTGCATCCTCACTTTTTAACTGATGTCCAACAAC
TCTTATTATATTTGGACTATCTATACTCATCACAGCATCATACTCCCTACATATGTTCCT
ATCAACACAAATAAACACACCCCTATTAAACACTACAATACACCCAACACATACTCGAGA
ACACCTCCTTATAATACTACACACCACCCCACTAATACTGATCTCGCTTAAACCAGAACT
GGTCATTTAAAGTGTGTGTAATTTAAAAAAAATATCAAGCTGTGACCCTGAATTTAGGAA
CAACCCTCACACATCGAGGGTGTCATAAGATCTGCTAACTCTTTAATCTGGAACTAACTA
CCAGCCCCCTCTACTAAAGGATAACAGCAT
>1173_ND4
cgcAGTCCTACTTAAACTAGGAGGATACGGCATTAtTCGAATaATACAGGTCCTACCAAC
AATAAAAACAGACCTGTTCCTACCATTTATTGTCCTTGCCCTCTGGGGGGCAACATTAGC
CAACCTAATCTGCCTTCAACAAACAGACCTAAAATCTCTCATTGCATACTCATCCATCAG
CCACATGGGGTTGGTTATTGCCGCAATTATAATCCAAACACAATGAAGCCTATCCGGGGC
CATAGCCTTAATAATCGCCCACGGATTTACCTCCTCTGCACTATTCTGCCTAGCCAACAC
CACCTACGAACGAACTAAAACACGAATCATAGCCCTCACACGAGGATTTCATAACATCCT
ACCCATACTCACAATCTGATGGCTCCTAGTCAACCTAATAAACATTGCAACCCCACCCAC
TATAAACTTTACAGGAGAACTGTTAATTGCATCCTCACTTTTTAACTGATGTCCAACAAC
TCTTATTATATTTGGACTATCTATACTCATCACAGCATCATACTCCCTACATATGTTCCT
ATCAACACAAATAAACACACCCCTATTAAACACTACAATACACCCAACACATACTCGAGA
ACACCTCCTTATAATACTACACACCACCCCACTAATACTGATCTCGCTTAAACCAGAACT
GGTCATTTAAAGTGTGTGTAATTTAAAAAAAATATCAAGCTGTGACCCTGAATTTAGGAA
CAACCCTCACACATCGAGGGTGTCATAAGATCTGCTAACTCTTTAATCTGGAACTAACTA
CCAGCCCCCTCTACTAAAGGATAACAGCAT
>1174_ND4
CGCAGTCCTACTTAAACTAGGAGGATACGGCATTAtTCGAATaATACAGGTCCTACCAAC
AATAAAAACAGACCTGTTCCTACCATTTATTGTCCTTGCCCTCTGGGGGGCAACATTAGC
CAACCTAATCTGCCTTCAACAAACAGACCTAAAATCTCTCATTGCATACTCATCCATCAG
CCACATGGGGTTGGTTATTGCCGCAATTATAATCCAAACACAATGAAGCCTATCCGGGGC
CATAGCCTTAATAATCGCCCACGGATTTACCTCCTCTGCACTATTCTGCCTAGCCAACAC
CACCTACGAACGAACTAAAACACGAATCATAGCCCTCACACGAGGATTTCATAACATCCT
ACCCATACTCACAATCTGATGGCTCCTAGTCAACCTAATAAACATTGCAACCCCACCCAC
TATAAACTTTACAGGAGAACTGTTAATTGCATCCTCACTTTTTAACTGATGTCCAACAAC
TCTTATTATATTTGGACTATCTATACTCATCACAGCATCATACTCCCTACATATGTTCCT
ATCAACACAAATAAACACACCCCTATTAAACACTACAATACACCCAACACATACTCGAGA
ACACCTCCTTATAATACTACACACCACCCCACTAATACTGATCTCGCTTAAACCAGAACT
GGTCATTTAAAGTGTGTGTAATTTAAAAAAAATATCAAGCTGTGACCCTGAATTTAGGAA
CAACCCTCACACATCGAGGGTGTCATAAGATCTGCTAACTCTTTAATCTGGAACTAACTA
CCAGCCCCCTCTACTAAAGGATAACAGCAT
>1175_ND4
CGCAGTCCTACTTAAACTAGGAGGATACGGCATTAtTCGAATaATACAGGTCCTACCAAC
AATAAAAACAGACCTGTTCCTACCATTTATTGTCCTTGCCCTCTGGGGGGCAACATTAGC
CAACCTAATCTGCCTTCAACAAACAGACCTAAAATCTCTCATTGCATACTCATCCATCAG
CCACATGGGGTTGGTTATTGCCGCAATTATAATCCAAACACAATGAAGCCTATCCGGGGC
CATAGCCTTAATAATCGCCCACGGATTTACCTCCTCTGCACTATTCTGCCTAGCCAACAC
CACCTACGAACGAACTAAAACACGAATCATAGCCCTCACACGAGGATTTCATAACATCCT
ACCCATACTCACAATCTGATGGCTCCTAGTCAACCTAATAAACATTGCAACCCCACCCAC
TATAAACTTTACAGGAGAACTGTTAATTGCATCCTCACTTTTTAACTGATGTCCAACAAC
TCTTATTATATTTGGACTATCTATACTCATCACAGCATCATACTCCCTACATATGTTCCT
ATCAACACAAATAAACACACCCCTATTAAACACTACAATACACCCAACACATACTCGAGA
ACACCTCCTTATAATACTACACACCACCCCACTAATACTGATCTCGCTTAAACCAGAACT
GGTCATTTAAAGTGTGTGTAATTTAAAAAAAATATCAAGCTGTGACCCTGAATTTAGGAA
CAACCCTCACACATCGAGGGTGTCATAAGATCTGCTAACTCTTTAATCTGGAACTAACTA
CCAGCCCCCTCTACTAAAGGATAACAGCAT
>1176_ND4
CGCAGTCCTACTTAAACTAGGAGGATACGGCATTAtTCGAATaATACAGGTCCTACCAAC
AATAAAAACAGACCTGTTCCTACCATTTATTGTCCTTGCCCTCTGGGGGGCAACATTAGC
CAACCTAATCTGCCTTCAACAAACAGACCTAAAATCTCTCATTGCATACTCATCCATCAG
CCACATGGGGTTGGTTATTGCCGCAATTATAATCCAAACACAATGAAGCCTATCCGGGGC
CATAGCCTTAATAATCGCCCACGGATTTACCTCCTCTGCACTATTCTGCCTAGCCAACAC
CACCTACGAACGAACTAAAACACGAATCATAGCCCTCACACGAGGATTTCATAACATCCT
ACCCATACTCACAATCTGATGGCTCCTAGTCAACCTAATAAACATTGCAACCCCACCCAC
TATAAACTTTACAGGAGAACTGTTAATTGCATCCTCACTTTTTAACTGATGTCCAACAAC
TCTTATTATATTTGGACTATCTATACTCATCACAGCATCATACTCCCTACATATGTTCCT
ATCAACACAAATAAACACACCCCTATTAAACACTACAATACACCCAACACATACTCGAGA
ACACCTCCTTATAATACTACACACCACCCCACTAATACTGATCTCGCTTAAACCAGAACT
GGTCATTTAAAGTGTGTGTAATTTAAAAAAAATATCAAGCTGTGACCCTGAATTTAGGAA
CAACCCTCACACATCGAGGGTGTCATAAGATCTGCTAACTCTTTAATCTGGAACTAACTA
CCAGCCCCCTCTACTAAAGGATAACAGCAT
>1177_ND4
CGCAGTCCTACTTAAACTAGGAGGATACGGCATTAtTCGAATaATACAGGTCCTACCAAC
AATAAAAACAGACCTGTTCCTACCATTTATTGTCCTTGCCCTCTGGGGGGCAACATTAGC
CAACCTAATCTGCCTTCAACAAACAGACCTAAAATCTCTCATTGCATACTCATCCATCAG
CCACATGGGGTTGGTTATTGCCGCAATTATAATCCAAACACAATGAAGCCTATCCGGGGC
CATAGCCTTAATAATCGCCCACGGATTTACCTCCTCTGCACTATTCTGCCTAGCCAACAC
CACCTACGAACGAACTAAAACACGAATCATAGCCCTCACACGAGGATTTCATAACATCCT
ACCCATACTCACAATCTGATGGCTCCTAGTCAACCTAATAAACATTGCAACCCCACCCAC
TATAAACTTTACAGGAGAACTGTTAATTGCATCCTCACTTTTTAACTGATGTCCAACAAC
TCTTATTATATTTGGACTATCTATACTCATCACAGCATCATACTCCCTACATATGTTCCT
ATCAACACAAATAAACACACCCCTATTAAACACTACAATACACCCAACACATACTCGAGA
ACACCTCCTTATAATACTACACACCACCCCACTAATACTGATCTCGCTTAAACCAGAACT
GGTCATTTAAAGTGTGTGTAATTTAAAAAAAATATCAAGCTGTGACCCTGAATTTAGGAA
CAACCCTCACACATCGAGGGTGTCATAAGATCTGCTAACTCTTTAATCTGGAACTAACTA
CCAGCCCCCTCTACTAAAGGATAACAGCAT
>1178_ND4
CGCAGTCCTACTTAAACTAGGAGGATACGGCATTAtTCGAATaATACAGGTCCTACCAAC
AATAAAAACAGACCTGTTCCTACCATTTATTGTCCTTGCCCTCTGAGGGGCAACATTAGC
CAACCTAATCTGCCTTCAACAAACAGACCTAAAATCTCTCATTGCATACTCATCCATCAG
CCACATGGGGTTGGTTATTGCCGCAATTATAATCCAAACACAATGAAGCCTATCCGGGGC
CATAGCCTTAATAATCGCCCACGGATTTACCTCCTCTGCACTATTCTGCCTAGCCAACAC
CACCTACGAACGAACTAAAACACGAATCATAGCCCTCACACGAGGATTTCATAACATCCT
ACCCATACTCACAATCTGATGGCTCCTAGTCAACCTAATAAACATTGCAACCCCACCCAC
TATAAACTTTACAGGAGAACTGTTAATTGCATCCTCACTTTTTAACTGATGTCCAACAAC
TCTTATTATATTTGGACTATCTATACTCATCACAGCATCATACTCCCTACATATGTTCCT
ATCAACACAAATAAACACACCCCTATTAAACACTACAATACACCCAACACATACTCGAGA
ACACCTCCTTATAATACTACACACCACCCCACTAATACTGATCTCGCTTAAACCAGAACT
GGTCATTTAAAGTGTGTGTAATTTAAAAAAAATATCAAGCTGTGACCCTGAATTTAGGAA
CAACCCTCACACATCGAGGGTGTCATAAGATCTGCTAACTCTTTAATCTGGAACTAACTA
CCAGCCCCCTCTACTAAAGGATAACAGCAT
>1179_ND4
CGCAGTCCTACTTAAACTAGGAGGATACGGCATTAtTCGAATaATACAGGTCCTACCAAC
AATAAAAACAGACCTGTTCCTACCATTTATTGTCCTTGCCCTCTGGGGGGCAACATTAGC
CAACCTAATCTGCCTTCAACAAACAGACCTAAAATCTCTCATTGCATACTCATCCATCAG
CCACATGGGGTTGGTTATTGCCGCAATTATAATCCAAACACAATGAAGCCTATCCGGGGC
CATAGCCTTAATAATCGCCCACGGATTTACCTCCTCTGCACTATTCTGCCTAGCCAACAC
CACCTACGAACGAACTAAAACACGAATCATAGCCCTCACACGAGGATTTCATAACATCCT
ACCCATACTCACAATCTGATGGCTCCTAGTCAACCTAATAAACATTGCAACCCCACCCAC
TATAAACTTTACAGGAGAACTGTTAATTGCATCCTCACTTTTTAACTGGTGTCCAACAAC
TCTTATTATATTTGGACTATCTATACTCATCACAGCATCATACTCCCTACATATGTTCCT
ATCAACACAAATAAACACACCCCTATTAAACACTACAATACACCCAACACATACTCGAGA
ACACCTCCTTATAATACTACACACCACCCCACTAATACTGATCTCGCTTAAACCAGAACT
GGTCATTTAAAGTGTGTGTAATTTAAAAAAAATATCAAGCTGTGACCCTGAATTTAGGAA
CAACCCTCACACATCGAGGGTGTCATAAGATCTGCTAACTCTTTAATCTGGAACTAACTA
CCAGCCCCCTCTACTAAAGGATAACAGCAT
>1180_ND4
CGCAGTCCTACTTAAACTAGGAGGATACGGCATTAtTCGAATaATACAGGTCCTACCAAC
AATAAAAACAGACCTGTTCCTACCATTTATTGTCCTTGCCCTCTGGGGGGCAACATTAGC
CAACCTAATCTGCCTTCAACAAACAGACCTAAAATCTCTCATTGCATACTCATCCATCAG
CCACATGGGGTTGGTTATTGCCGCAATTATAATCCAAACACAATGAAGCCTATCCGGGGC
CATAGCCTTAATAATCGCCCACGGATTTACCTCCTCTGCACTATTCTGCCTAGCCAACAC
CACCTACGAACGAACTAAAACACGAATCATAGCCCTCACACGAGGATTTCATAACATCCT
ACCCATACTCACAATCTGATGGCTCCTAGTCAACCTAATAAACATTGCAACCCCACCCAC
TATAAACTTTACAGGAGAACTGTTAATTGCATCCTCACTTTTTAACTGATGTCCAACAAC
TCTTATTATATTTGGACTATCTATACTCATCACAGCATCATACTCCCTACATATGTTCCT
ATCAACACAAATAAACACACCCCTATTAAACACTACAATACACCCAACACATACTCGAGA
ACACCTCCTTATAATACTACACACCACCCCACTAATACTGATCTCGCTTAAACCAGAACT
GGTCATTTAAAGTGTGTGTAATTTAAAAAAAATATCAAGCTGTGACCCTGAATTTAGGAA
CAACCCTCACACATCGAGGGTGTCATAAGATCTGCTAACTCTTTAATCTGGAACTAACTA
CCAGCCCCCTCTACTAAAGGATAACAGCAT
>2372_ND4
CGCAGTCCTACTTAAACTAGGAGGATACGGCATTAtTCGAATaATACAGGTCCTACCAAC
AATAAAAACAGACCTGTTCCTACCATTTATTGTCCTTGCCCTCTGGGGGGCAACATTAGC
CAACCTAATCTGCCTTCAACAAACAGACCTAAAATCTCTCATTGCATACTCATCCATCAG
CCACATGGGGTTGGTTATTGCCGCAATTATAATCCAAACACAATGAAGCCTATCCGGGGC
CATAGCCTTAATAATCGCCCACGGATTTACCTCCTCTGCACTATTCTGCCTAGCCAACAC
CACCTACGAACGAACTAAAACACGAATCATAGCCCTCACACGAGGATTTCATAACATCCT
ACCCATACTCACAATCTGATGGCTCCTAGTCAACCTAATAAACATTGCAACCCCACCCAC
TATAAACTTTACAGGAGAACTGTTAATTGCATCCTCACTTTTTAACTGATGTCCAACAAC
TCTTATTATATTTGGACTATCTATACTCATCACAGCATCATACTCCCTACATATGTTCCT
ATCAACACAAATAAACACACCCCTATTAAACACTACAATACACCCAACACATACTCGAGA
ACACCTCCTTATAATACTACACACCACCCCACTAATACTGATCTCGCTTAAACCAGAACT
GGTCATTTAAAGTGTGTGTAATTTAAAAAAAATATCAAGCTGTGACCCTGAATTTAGGAA
CAACCCTCACACATCGAGGGTGTCATAAGATCTGCTAACTCTTTAATCTGGAACTAACTA
CCAGCCCCCTCTACTAAAGGATAACAGCAT
>2373_ND4
CGCAGTCCTACTTAAACTAGGAGGATACGGCATTAtTCGAATaATACAGGTCCTACCAAC
AATAAAAACAGACCTGTTCCTACCATTTATTGTCCTTGCCCTCTGGGGGGCAACATTAGC
CAACCTAATCTGCCTTCAACAAACAGACCTAAAATCTCTCATTGCATACTCATCCATCAG
CCACATGGGGTTGGTTATTGCCGCAATTATAATCCAAACACAATGAAGCCTATCCGGGGC
CATAGCCTTAATAATCGCCCACGGATTTACCTCCTCTGCACTATTCTGCCTAGCCAACAC
CACCTACGAACGAACTAAAACACGAATCATAGCCCTCACACGAGGATTTCATAACATCCT
ACCCATACTCACAATCTGATGGCTCCTAGTCAACCTAATAAACATTGCAACCCCACCCAC
TATAAACTTTACAGGAGAACTGTTAATTGCATCCTCACTTTTTAACTGATGTCCAACAAC
TCTTATTATATTTGGACTATCTATACTCATCACAGCATCATACTCCCTACATATGTTCCT
ATCAACACAAATAAACACACCCCTATTAAACACTACAATACACCCAACACATACTCGAGA
ACACCTCCTTATAATACTACACACCACCCCACTAATACTGATCTCGCTTAAACCAGAACT
GGTCATTTAAAGTGTGTGTAATTTAAAAAAAATATCAAGCTGTGACCCTGAATTTAGGAA
CAACCCTCACACATCGAGGGTGTCATAAGATCTGCTAACTCTTTAATCTGGAACTAACTA
CCAGCCCCCTCTACTAAAGGATAACAGCAT
>2374_ND4
CGCAGTCCTACTTAAACTAGGAGGATACGGCATTAtTCGAATaATACAGGTCCTACCAAC
AATAAAAACAGACCTGTTCCTACCATTTATTGTCCTTGCCCTCTGGGGGGCAACATTAGC
CAACCTAATCTGCCTTCAACAAACAGACCTAAAATCTCTCATTGCATACTCATCCATCAG
CCACATGGGGTTGGTTATTGCCGCAATTATAATCCAAACACAATGAAGCCTATCCGGGGC
CATAGCCTTAATAATCGCCCACGGATTTACCTCCTCTGCACTATTCTGCCTAGCCAACAC
CACCTACGAACGAACTAAAACACGAATCATAGCCCTCACACGAGGATTTCATAACATCCT
ACCCATACTCACAATCTGATGGCTCCTAGTCAACCTAATAAACATTGCAACCCCACCCAC
TATAAACTTTACAGGAGAACTGTTAATTGCATCCTCACTTTTTAACTGATGTCCAACAAC
TCTTATTATATTTGGACTATCTATACTCATCACAGCATCATACTCCCTACATATGTTCCT
ATCAACACAAATAAACACACCCCTATTAAACACTACAATACACCCAACACATACTCGAGA
ACACCTCCTTATAATACTACACACCACCCCACTAATACTGATCTCGCTTAAACCAGAACT
GGTCATTTAAAGTGTGTGTAATTTAAAAAAAATATCAAGCTGTGACCCTGAATTTAGGAA
CAACCCTCACACATCGAGGGTGTCATAAGATCTGCTAACTCTTTAATCTGGAACTAACTA
CCAGCCCCCTCTACTAAAGGATAACAGCAT
>2375_ND4
CGCAGTCCTACTTAAACTAGGAGGATACGGCATTAtTCGAATaATACAGGTCCTACCAAC
AATAAAAACAGACCTGTTCCTACCATTTATTGTCCTTGCCCTCTGGGGGGCAACATTAGC
CAACCTAATCTGCCTTCAACAAACAGACCTAAAATCTCTCATTGCATACTCATCCATCAG
CCACATGGGGTTGGTTATTGCCGCAATTATAATCCAAACACAATGAAGCCTATCCGGGGC
CATAGCCTTAATAATCGCCCACGGATTTACCTCCTCTGCACTATTCTGCCTAGCCAACAC
CACCTACGAACGAACTAAAACACGAATCATAGCCCTCACACGAGGATTTCATAACATCCT
ACCCATACTCACAATCTGATGGCTCCTAGTCAACCTAATAAACATTGCAACCCCACCCAC
TATAAACTTTACAGGAGAACTGTTAATTGCATCCTCACTTTTTAACTGATGTCCAACAAC
TCTTATTATATTTGGACTATCTATACTCATCACAGCATCATACTCCCTACATATGTTCCT
ATCAACACAAATAAACACACCCCTATTAAACACTACAATACACCCAACACATACTCGAGA
ACACCTCCTTATAATACTACACACCACCCCACTAATACTGATCTCGCTTAAACCAGAACT
GGTCATTTAAAGTGTGTGTAATTTAAAAAAAATATCAAGCTGTGACCCTGAATTTAGGAA
CAACCCTCACACATCGAGGGTGTCATAAGATCTGCTAACTCTTTAATCTGGAACTAACTA
CCAGCCCCCTCTACTAAAGGATAACAGCAT
>2376_ND4
CGCAGTCCTACTTAAACTAGGAGGATACGGCATTAtTCGAATaATACAGGTCCTACCAAC
AATAAAAACAGACCTGTTCCTACCATTTATTGTCCTTGCCCTCTGGGGGGCAACATTAGC
CAACCTAATCTGCCTTCAACAAACAGACCTAAAATCTCTCATTGCATACTCATCCATCAG
CCACATGGGGTTGGTTATTGCCGCAATTATAATCCAAACACAATGAAGCCTATCCGGGGC
CATAGCCTTAATAATCGCCCACGGATTTACCTCCTCTGCACTATTCTGCCTAGCCAACAC
CACCTACGAACGAACTAAAACACGAATCATAGCCCTCACACGAGGATTTCATAACATCCT
ACCCATACTCACAATCTGATGGCTCCTAGTCAACCTAATAAACATTGCAACCCCACCCAC
TATAAACTTTACAGGAGAACTGTTAATTGCATCCTCACTTTTTAACTGGTGTCCAACAAC
TCTTATTATATTTGGACTATCTATACTCATCACAGCATCATACTCCCTACATATGTTCCT
ATCAACACAAATAAACACACCCCTATTAAACACTACAATACACCCAACACATACTCGAGA
ACACCTCCTTATAATACTACACACCACCCCACTAATACTGATCTCGCTTAAACCAGAACT
GGTCATTTAAAGTGTGTGTAATTTAAAAAAAATATCAAGCTGTGACCCTGAATTTAGGAA
CAACCCTCACACATCGAGGGTGTCATAAGATCTGCTAACTCTTTAATCTGGAACTAACTA
CCAGCCCCCTCTACTAAAGGATAACAGCAT
>2378_ND4
CGCAGTCCTACTTAAACTAGGAGGATACGGCATTATTCGAATAATACAGGTCCTACCAAC
AATAAAAACAGACCTGTTCCTACCATTTATTGTCCTTGCCCTCTGGGGGGCAACATTAGC
CAACCTAATCTGCCTTCAACAAACAGACCTAAAATCTCTCATTGCATACTCATCCATCAG
CCACATGGGGTTGGTTATTGCCGCAATTATAATCCAAACACAATGAAGCCTATCCGGGGC
CATAGCCTTAATAATCGCCCACGGATTTACCTCCTCTGCACTATTCTGCCTAGCCAACAC
CACCTACGAACGAACTAAAACACGAATCATAGCCCTCACACGAGGATTTCATAACATCCT
ACCCATACTCACAATCTGATGGCTCCTAGTCAACCTAATAAACATTGCAACCCCACCCAC
TATAAACTTTACAGGAGAACTGTTAATTGCATCCTCACTTTTTAACTGATGTCCAACAAC
TCTTATTATATTTGGACTATCTATACTCATCACAGCATCATACTCCCTACATATGTTCCT
ATCAACACAAATAAACACACCCCTATTAAACACTACAATACACCCAACACATACTCGAGA
ACACCTCCTTATAATACTACACACCACCCCACTAATACTGATCTCGCTTAAACCAGAACT
GGTCATTTAAAGTGTGTGTAATTTAAAAAAAATATCAAGCTGTGACCCTGAATTTAGGAA
CAACCCTCACACATCGAGGGTGTCATAAGATCTGCTAACTCTTTAATCTGGAACTAACTA
CCAGCCCCCTCTACTAAAGGATAACAGCAT
>2494_ND4
CGCAGTCCTACTTAAACTAGGAGGATACGGCATTATTCGAATAATACAGGTCCTACCAAC
AATAAAAACAGACCTGTTCCTACCATTTATTGTCCTTGCCCTCTGGGGGGCAACATTAGC
CAACCTAATCTGCCTTCAACAAACAGACCTAAAATCTCTCATTGCATACTCATCCATCAG
CCACATGGGGTTGGTTATTGCCGCAATTATAATCCAAACACAATGAAGCCTATCCGGGGC
CATAGCCTTAATAATCGCCCACGGATTTACCTCCTCTGCACTATTCTGCCTAGCCAACAC
CACCTACGAACGAACTAAAACACGAATCATAGCCCTCACACGAGGATTTCATAACATCCT
ACCCATACTCACAATCTGATGGCTCCTAGTCAACCTAATAAACATTGCAACCCCACCCAC
TATAAACTTTACAGGAGAACTGTTAATTGCATCCTCACTTTTTAACTGGTGTCCAACAAC
TCTTATTATATTTGGACTATCTATACTCATCACAGCATCATACTCCCTACATATGTTCCT
ATCAACACAAATAAACACACCCCTATTAAACACTACAATACACCCAACACATACTCGAGA
ACACCTCCTTATAATACTACACACCACCCCACTAATACTGATCTCGCTTAAACCAGAACT
GGTCATTTAAAGTGTGTGTAATTTAAAAAAAATATCAAGCTGTGACCCTGAATTTAGGAA
CAACCCTCACACATCGAGGGTGTCATAAGATCTGCTAACTCTTTAATCTGGAACTAACTA
CCAGCCCCCTCTACTAAAGGATAACAGCAT
>2495_ND4
CGCAGTCCTACTTAAACTAGGAGGATACGGCATTATTCGAATAATACAGGTCCTACCAAC
AATAAAAACAGACCTGTTCCTACCATTTATTGTCCTTGCCCTCTGGGGGGCAACATTAGC
CAACCTAATCTGCCTTCAACAAACAGACCTAAAATCTCTCATTGCATACTCATCCATCAG
CCACATGGGGTTGGTTATTGCCGCAATTATAATCCAAACACAATGAAGCCTATCCGGGGC
CATAGCCTTAATAATCGCCCACGGATTTACCTCCTCTGCACTATTCTGCCTAGCCAACAC
CACCTACGAACGAACTAAAACACGAATCATAGCCCTCACACGAGGATTTCATAACATCCT
ACCCATACTCACAATCTGATGGCTCCTAGTCAACCTAATAAACATTGCAACCCCACCCAC
TATAAACTTTACAGGAGAACTGTTAATTGCATCCTCACTTTTTAACTGGTGTCCAACAAC
TCTTATTATATTTGGACTATCTATACTCATCACAGCATCATACTCCCTACATATGTTCCT
ATCAACACAAATAAACACACCCCTATTAAACACTACAATACACCCAACACATACTCGAGA
ACACCTCCTTATAATACTACACACCACCCCACTAATACTGATCTCGCTTAAACCAGAACT
GGTCATTTAAAGTGTGTGTAATTTAAAAAAAATATCAAGCTGTGACCCTGAATTTAGGAA
CAACCCTCACACATCGAGGGTGTCATAAGATCTGCTAACTCTTTAATCTGGAACTAACTA
CCAGCCCCCTCTACTAAAGGATAACAGCAT
>2605_ND4
CGCAGTCCTACTTAAACTAGGAGGATACGGCATTATTCGAATAATACAGGTCCTACCAAC
AATAAAAACAGACCTGTTCCTACCATTTATTGTCCTTGCCCTCTGGGGGGCAACATTAGC
CAACCTAATCTGCCTTCAACAAACAGACCTAAAATCTCTCATTGCATACTCATCCATCAG
CCACATGGGGTTGGTTATTGCCGCAATTATAATCCAAACACAATGAAGCCTATCCGGGGC
CATAGCCTTAATAATCGCCCACGGATTTACCTCCTCTGCACTATTCTGCCTAGCCAACAC
CACCTACGAACGAACTAAAACACGAATCATAGCCCTCACACGAGGATTTCATAACATCCT
ACCCATACTCACAATCTGATGGCTCCTAGTCAACCTAATAAACATTGCAACCCCACCCAC
TATAAACTTTACAGGAGAACTGTTAATTGCATCCTCACTTTTTAACTGGTGTCCAACAAC
TCTTATTATATTTGGACTATCTATACTCATCACAGCATCATACTCCCTACATATGTTCCT
ATCAACACAAATAAACACACCCCTATTAAACACTACAATACACCCAACACATACTCGAGA
ACACCTCCTTATAATACTACACACCACCCCACTAATACTGATCTCGCTTAAACCAGAACT
GGTCATTTAAAGTGTGTGTAATTTAAAAAAAATATCAAGCTGTGACCCTGAATTTAGGAA
CAACCCTCACACATCGAGGGTGTCATAAGATCTGCTAACTCTTTAATCTGGAACTAACTA
CCAGCCCCCTCTACTAAAGGATAACAGCAT
>2609_ND4
CGCAGTCCTACTTAAACTAGGAGGATACGGCATTATTCGAATAATACAGGTCCTACCAAC
AATAAAAACAGACCTGTTCCTACCATTTATTGTCCTTGCCCTCTGGGGGGCAACATTAGC
CAACCTAATCTGCCTTCAACAAACAGACCTAAAATCTCTCATTGCATACTCATCCATCAG
CCACATGGGGTTGGTTATTGCCGCAATTATAATCCAAACACAATGAAGCCTATCCGGGGC
CATAGCCTTAATAATCGCCCACGGATTTACCTCCTCTGCACTATTCTGCCTAGCCAACAC
CACCTACGAACGAACTAAAACACGAATCATAGCCCTCACACGAGGATTTCATAACATCCT
ACCCATACTCACAATCTGATGGCTCCTAGTCAACCTAATAAACATTGCAACCCCACCCAC
TATAAACTTTACAGGAGAACTGTTAATTGCATCCTCACTTTTTAACTGGTGTCCAACAAC
TCTTATTATATTTGGACTATCTATACTCATCACAGCATCATACTCCCTACATATGTTCCT
ATCAACACAAATAAACACACCCCTATTAAACACTACAATACACCCAACACATACTCGAGA
ACACCTCCTTATAATACTACACACCACCCCACTAATACTGATCTCGCTTAAACCAGAACT
GGTCATTTAAAGTGTGTGTAATTTAAAAAAAATATCAAGCTGTGACCCTGAATTTAGGAA
CAACCCTCACACATCGAGGGTGTCATAAGATCTGCTAACTCTTTAATCTGGAACTAACTA
CCAGCCCCCTCTACTAAAGGATAACAGCAT
>2891_ND4
CGCAGTCCTACTTAAACTAGGAGGATACGGCATTATTCGAATAATACAGGTCCTACCAAC
AATAAAAACAGACCTGTTCCTACCATTTATTGTCCTTGCCCTCTGGGGGGCAACATTAGC
CAACCTAATCTGCCTTCAACAAACAGACCTAAAATCTCTCATTGCATACTCATCCATCAG
CCACATGGGGTTGGTTATTGCCGCAATTATAATCCAAACACAATGAAGCCTATCCGGGGC
CATAGCCTTAATAATCGCCCACGGATTTACCTCCTCTGCACTATTCTGCCTAGCCAACAC
CACCTACGAACGAACTAAAACACGAATCATAGCCCTCACACGAGGATTTCATAACATCCT
GCCCATACTCACAATCTGATGACTCCTAGTCAACCTAATAAACATTGCAACCCCACCCAC
TATAAACTTTACAGGAGAACTGTTAATTGCATCCTCACTTTTTAACTGGTGTCCAACAAC
TCTTATTATATTTGGACTATCTATACTCATCACAGCATCATACTCCCTACATATATTCCT
ATCAACACAAATAAACACACCCCTATTAAACACTACAATACACCCAACACATACTCGAGA
ACACCTCCTTATAATACTACACACCACCCCACTAATACTGATCTCGCTTAAACCAGAACT
GGTCATTTAAAGTGTGTGTAATTTAAAAAAAATATCAAGCTGTGACCCTGAATTTAGGAA
CAACCCTCACACATCGAGGGTGTCATAAGATCTGCTAACTCTTTAATCTGGAACTAACTA
CCAGCCCCCTCTACTAAAGGATAACAGCAT
>2892_ND4
CGCAGTCCTACTTAAACTAGGAGGATACGGCATTATTCGAATAATACAGGTCCTACCAAC
AATAAAAACAGACCTGTTCCTACCATTTATTGTCCTTGCCCTCTGGGGGGCAACATTAGC
CAACCTAATCTGCCTTCAACAAACAGACCTAAAATCTCTCATTGCATACTCATCCATCAG
CCACATGGGGTTGGTTATTGCCGCAATTATAATCCAAACACAATGAAGCCTATCCGGGGC
CATAGCCTTAATAATCGCCCACGGATTTACCTCCTCTGCACTATTCTGCCTAGCCAACAC
CACCTACGAACGAACTAAAACACGAATCATAGCCCTCACACGAGGATTTCATAACATCCT
GCCCATACTCACAATCTGATGACTCCTAGTCAACCTAATAAACATTGCAACCCCACCCAC
TATAAACTTTACAGGAGAACTGTTAATTGCATCCTCACTTTTTAACTGGTGTCCAACAAC
TCTTATTATATTTGGACTATCTATACTCATCACAGCATCATACTCCCTACATATATTCCT
ATCAACACAAATAAACACACCCCTATTAAACACTACAATACACCCAACACATACTCGAGA
ACACCTCCTTATAATACTACACACCACCCCACTAATACTGATCTCGCTTAAACCAGAACT
GGTCATTTAAAGTGTGTGTAATTTAAAAAAAATATCAAGCTGTGACCCTGAATTTAGGAA
CAACCCTCACACATCGAGGGTGTCATAAGATCTGCTAACTCTTTAATCTGGAACTAACTA
CCAGCCCCCTCTACTAAAGGATAACAGCAT
>2893_ND4
CGCAGTCCTACTTAAACTAGGAGGATACGGCATTATTCGAATAATACAGGTCCTACCAAC
AATAAAAACAGACCTGTTCCTACCATTTATTGTCCTTGCCCTCTGGGGGGCAACATTAGC
CAACCTAATCTGCCTTCAACAAACAGACCTAAAATCTCTCATTGCATACTCATCCATCAG
CCACATGGGGTTGGTTATTGCCGCAATTATAATCCAAACACAATGAAGCCTATCCGGGGC
CATAGCCTTAATAATCGCCCACGGATTTACCTCCTCTGCACTATTCTGCCTAGCCAACAC
CACCTACGAACGAACTAAAACACGAATCATAGCCCTCACACGAGGATTTCATAACATCCT
GCCCATACTCACAATCTGATGACTCCTAGTCAACCTAATAAACATTGCAACCCCACCCAC
TATAAACTTTACAGGAGAACTGTTAATTGCATCCTCACTTTTTAACTGGTGTCCAACAAC
TCTTATTATATTTGGACTATCTATACTCATCACAGCATCATACTCCCTACATATATTCCT
ATCAACACAAATAAACACACCCCTATTAAACACTACAATACACCCAACACATACTCGAGA
ACACCTCCTTATAATACTACACACCACCCCACTAATACTGATCTCGCTTAAACCAGAACT
GGTCATTTAAAGTGTGTGTAATTTAAAAAAAATATCAAGCTGTGACCCTGAATTTAGGAA
CAACCCTCACACATCGAGGGTGTCATAAGATCTGCTAACTCTTTAATCTGGAACTAACTA
CCAGCCCCCTCTACTAAAGGATAACAGCAT
>3193_ND4
CGCAGTCCTACTTAAACTAGGAGGATACGGCATTATTCGAATAATACAGGTCCTACCAAC
AATAAAAACAGACCTGTTCCTACCATTTATTGTCCTTGCCCTCTGGGGGGCAACATTAGC
CAACCTAATCTGCCTTCAACAAACAGACCTAAAATCTCTCATTGCATACTCATCCATCAG
CCACATGGGGTTGGTTATTGCCGCAATTATAATCCAAACACAATGAAGCCTATCCGGGGC
CATAGCCTTAATAATCGCCCACGGATTTACCTCCTCTGCACTATTCTGCCTAGCCAACAC
CACCTACGAACGAACTAAAACACGAATCATAGCCCTCACACGAGGATTTCATAACATCCT
ACCCATACTCACAATCTGATGGCTCCTAGTCAACCTAATAAACATTGCAACCCCACCCAC
TATAAACTTTACAGGAGAACTGTTAATTGCATCCTCACTTTTTAACTGATGTCCAACAAC
TCTTATTATATTTGGACTATCTATACTCATCACAGCATCATACTCCCTACATATGTTCCT
ATCAACACAAATAAACACACCCCTATTAAACACTACAATACACCCAACACATACTCGAGA
ACACCTCCTTATAATACTACACACCACCCCACTAATACTGATCTCGCTTAAACCAGAACT
GGTCATTTAAAGTGTGTGTAATTTAAAAAAAATATCAAGCTGTGACCCTGAATTTAGGAA
CAACCCTCACACATCGAGGGTGTCATAAGATCTGCTAACTCTTTAATCTGGAACTAACTA
CCAGCCCCCTCTACTAAAGGATAACAGCAT
>3194_ND4
CGCAGTCCTACTTAAACTAGGAGGATACGGCATTATTCGAATAATACAGGTCCTACCAAC
AATAAAAACAGACCTGTTCCTACCATTTATTGTCCTTGCCCTCTGGGGGGCAACATTAGC
CAACCTAATCTGCCTTCAACAAACAGACCTAAAATCTCTCATTGCATACTCATCCATCAG
CCACATGGGGTTGGTTATTGCCGCAATTATAATCCAAACACAATGAAGCCTATCCGGGGC
CATAGCCTTAATAATCGCCCACGGATTTACCTCCTCTGCACTATTCTGCCTAGCCAACAC
CACCTACGAACGAACTAAAACACGAATCATAGCCCTCACACGAGGATTTCATAACATCCT
ACCCATACTCACAATCTGATGGCTCCTAGTCAACCTAATAAACATTGCAACCCCACCCAC
TATAAACTTTACAGGAGAACTGTTAATTGCATCCTCACTTTTTAACTGGTGTCCAACAAC
TCTTATTATATTTGGACTATCTATACTCATCACAGCATCATACTCCCTACATATGTTCCT
ATCAACACAAATAAACACACCCCTATTAAACACTACAATACACCCAACACATACTCGAGA
ACACCTCCTTATAATACTACACACCACCCCACTAATACTGATCTCGCTTAAACCAGAACT
GGTCATTTAAAGTGTGTGTAATTTAAAAAAAATATCAAGCTGTGACCCTGAATTTAGGAA
CAACCCTCACACATCGAGGGTGTCATAAGATCTGCTAACTCTTTAATCTGGAACTAACTA
CCAGCCCCCTCTACTAAAGGATAACAGCAT
>3406_ND4
CGCAGTCCTACTTAAACTAGGAGGATACGGCATTATTCGAATAATACAGGTCCTACCAAC
AATAAAAACAGACCTGTTCCTACCATTTATTGTCCTTGCCCTCTGGGGGGCAACATTAGC
CAACCTAATCTGCCTTCAACAAACAGACCTAAAATCTCTCATTGCATACTCATCCATCAG
CCACATGGGGTTGGTTATTGCCGCAATTATAATCCAAACACAATGAAGCCTATCCGGGGC
CATAGCCTTAATAATCGCCCACGGATTTACCTCCTCTGCACTATTCTGCCTAGCCAACAC
CACCTACGAACGAACTAAAACACGAATCATAGCCCTCACACGAGGATTTCATAACATCCT
ACCCATACTCACAATCTGATGGCTCCTAGTCAACCTAATAAACATTGCAACCCCACCCAC
TATAAACTTTACAGGAGAACTGTTAATTGCATCCTCACTTTTTAACTGATGTCCAACAAC
TCTTATTATATTTGGACTATCTATACTCATCACAGCATCATACTCCCTACATATGTTCCT
ATCAACACAAATAAACACACCCCTATTAAACACTACAATACACCCAACACATACTCGAGA
ACACCTCCTTATAATACTACACACCACCCCACTAATACTGATCTCGCTTAAACCAGAACT
GGTCATTTAAAGTGTGTGTAATTTAAAAAAAATATCAAGCTGTGACCCTGAATTTAGGAA
CAACCCTCACACATCGAGGGTGTCATAAGATCTGCTAACTCTTTAATCTGGAACTAACTA
CCAGCCCCCTCTACTAAAGGATAACAGCAT
>3407_ND4
CGCAGTCCTACTTAAACTAGGAGGATACGGCATTATTCGAATAATACAGGTCCTACCAAC
AATAAAAACAGACCTGTTCCTACCATTTATTGTCCTTGCCCTCTGGGGGGCAACATTAGC
CAACCTAATCTGCCTTCAACAAACAGACCTAAAATCTCTCATTGCATACTCATCCATCAG
CCACATGGGGTTGGTTATTGCCGCAATTATAATCCAAACACAATGAAGCCTATCCGGGGC
CATAGCCTTAATAATCGCCCACGGATTTACCTCCTCTGCACTATTCTGCCTAGCCAACAC
CACCTACGAACGAACTAAAACACGAATCATAGCCCTCACACGAGGATTTCATAACATCCT
ACCCATACTCACAATCTGATGGCTCCTAGTCAACCTAATAAACATTGCAACCCCACCCAC
TATAAACTTTACAGGAGAACTGTTAATTGCATCCTCACTTTTTAACTGGTGTCCAACAAC
TCTTATTATATTTGGACTATCTATACTCATCACAGCATCATACTCCCTACATATGTTCCT
ATCAACACAAATAAACACACCCCTATTAAACACTACAATACACCCAACACATACTCGAGA
ACACCTCCTTATAATACTACACACCACCCCACTAATACTGATCTCGCTTAAACCAGAACT
GGTCATTTAAAGTGTGTGTAATTTAAAAAAAATATCAAGCTGTGACCCTGAATTTAGGAA
CAACCCTCACACATCGAGGGTGTCATAAGATCTGCTAACTCTTTAATCTGGAACTAACTA
CCAGCCCCCTCTACTAAAGGATAACAGCAT
>3447_ND4
CGCAGTCCTACTTAAACTAGGAGGATACGGCATTATTCGAATAATACAGGTCCTACCAAC
AATAAAAACAGACCTGTTCCTACCATTTATTGTCCTTGCCCTCTGGGGGGCAACATTAGC
CAACCTAATCTGCCTTCAACAAACAGACCTAAAATCTCTCATTGCATACTCATCCATCAG
CCACATGGGGTTGGTTATTGCCGCAATTATAATCCAAACACAATGAAGCCTATCCGGGGC
CATAGCCTTAATAATCGCCCACGGATTTACCTCCTCTGCACTATTCTGCCTAGCCAACAC
CACCTACGAACGAACTAAAACACGAATCATAGCCCTCACACGAGGATTTCATAACATCCT
ACCCATACTCACAATCTGATGGCTCCTAGTCAACCTAATAAACATTGCAACCCCACCCAC
TATAAACTTTACAGGAGAACTGTTAATTGCATCCTCACTTTTTAACTGGTGTCCAACAAC
TCTTATTATATTTGGACTATCTATACTCATCACAGCATCATACTCCCTACATATGTTCCT
ATCAACACAAATAAACACACCCCTATTAAACACTACAATACACCCAACACATACTCGAGA
ACACCTCCTTATAATACTACACACCACCCCACTAATACTGATCTCGCTTAAACCAGAACT
GGTCATTTAAAGTGTGTGTAATTTAAAAAAAATATCAAGCTGTGACCCTGAATTTAGGAA
CAACCCTCACACATCGAGGGTGTCATAAGATCTGCTAACTCTTTAATCTGGAACTAACTA
CCAGCCCCCTCTACTAAAGGATAACAGCAT
>3448_ND4
CGCAGTCCTACTTAAACTAGGAGGATACGGCATTATTCGAATAATACAGGTCCTACCAAC
AATAAAAACAGACCTGTTCCTACCATTTATTGTCCTTGCCCTCTGGGGGGCAACATTAGC
CAACCTAATCTGCCTTCAACAAACAGACCTAAAATCTCTCATTGCATACTCATCCATCAG
CCACATGGGGTTGGTTATTGCCGCAATTATAATCCAAACACAATGAAGCCTATCCGGGGC
CATAGCCTTAATAATCGCCCACGGATTTACCTCCTCTGCACTATTCTGCCTAGCCAACAC
CACCTACGAACGAACTAAAACACGAATCATAGCCCTCACACGAGGATTTCATAACATCCT
ACCCATACTCACAATCTGATGGCTCCTAGTCAACCTAATAAACATTGCAACCCCACCCAC
TATAAACTTTACAGGAGAACTGTTAATTGCATCCTCACTTTTTAACTGGTGTCCAACAAC
TCTTATTATATTTGGACTATCTATACTCATCACAGCATCATACTCCCTACATATGTTCCT
ATCAACACAAATAAACACACCCCTATTAAACACTACAATACACCCAACACATACTCGAGA
ACACCTCCTTATAATACTACACACCACCCCACTAATACTGATCTCGCTTAAACCAGAACT
GGTCATTTAAAGTGTGTGTAATTTAAAAAAAATATCAAGCTGTGACCCTGAATTTAGGAA
CAACCCTCACACATCGAGGGTGTCATAAGATCTGCTAACTCTTTAATCTGGAACTAACTA
CCAGCCCCCTCTACTAAAGGATAACAGCAT
>4418_ND4
CGCAGTCCTACTTAAACTAGGAGGATACGGCATTATTCGAATAATACAGGTCCTACCAAC
AATAAAAACAGACCTGTTCCTACCATTTATTGTCCTTGCCCTCTGGGGGGCAACATTAGC
CAACCTAATCTGCCTTCAACAAACAGACCTAAAATCTCTCATTGCATACTCATCCATCAG
CCACATGGGGTTGGTTATTGCCGCAATTATAATCCAAACACAATGAAGCCTATCCGGGGC
CATAGCCTTAATAATCGCCCACGGATTTACCTCCTCTGCACTATTCTGCCTAGCCAACAC
CACCTACGAACGAACTAAAACACGAATCATAGCCCTCACACGAGGATTTCATAACATCCT
ACCCATACTCACAATCTGATGGCTCCTAGTCAACCTAATAAACATTGCAACCCCACCCAC
TATAAACTTTACAGGAGAACTGTTAATTGCATCCTCACTTTTTAACTGGTGTCCAACAAC
TCTTATTATATTTGGACTATCTATACTCATCACAGCATCATACTCCCTACATATGTTCCT
ATCAACACAAATAAACACACCCCTATTAAACACTACAATACACCCAACACATACTCGAGA
ACACCTCCTTATAATACTACACACCACCCCACTAATACTGATCTCGCTTAAACCAGAACT
GGTCATTTAAAGTGTGTGTAATTTAAAAAAAATATCAAGCTGTGACCCTGAATTTAGGAA
CAACCCTCACACATCGAGGGTGTCATAAGATCTGCTAACTCTTTAATCTGGAACTAACTA
CCAGCCCCCTCTACTAAAGGATAACAGCAT
>4526_ND4
CGCAAtCCTACTTAAACTAGGAGGATACGGCATTATTCGAATAATACAGGTCCTACCAAC
AATAAAAACAGACCTGTTCCTACCATTTATTGTCCTTGCCCTCTGGGGGGCAACATTAGC
CAACCTAATCTGCCTTCAACAAACAGACCTAAAATCTCTCATTGCATACTCATCCATCAG
CCACATGGGGTTGGTTATTGCCGCAATTATAATCCAAACACAATGAAGCCTATCCGGGGC
CATAGCCTTAATAATCGCCCACGGATTTACCTCCTCTGCACTATTCTGCCTAGCCAACAC
CACCTACGAACGAACTAAAACACGAATCATAGCCCTCACACGAGGATTTCATAACATCCT
ACCCATACTCACAATCTGATGGCTCCTAGTCAACCTAATAAACATTGCAACCCCACCCAC
TATAAACTTTACAGGAGAACTGTTAATTGCATCCTCACTTTTTAACTGATGTCCAACAAC
TCTTATTATATTTGGACTATCTATACTCATCACAGCATCATACTCCCTACATATGTTCCT
ATCAACACAAATAAACACACCCCTATTAAACACTACAATACACCCAACACATACTCGAGA
ACACCTCCTTATAATACTACACACCACCCCACTAATACTGATCTCGCTTAAACCAGAACT
GGTCATTTAAAGTGTGTGTAATTTAAAAAAAATATCAAGCTGTGACCCTGAATTTAGGAA
CAACCCTCACACATCGAGGGTGTcATAAGATCTGCTAACTCTTTAATCTGGAAcTAACTA
CCAGCCCCCTCTACTAAAGGATAacAGCAT
>6672_ND4
CGCAGTCCTACTTAAACTAGGAGGATACGGCATTATTCGAATAATACAGGTCCTACCAAC
AATAAAAACAGACCTGTTCCTACCATTTATTGTCCTTGCCCTCTGGGGGGCAACATTAGC
CAACCTAGTCTGCCTTCAACAAACAGACCTAAAATCTCTCATTGCATACTCATCCATCAG
CCACATGGGGTTGGTTATTGCCGCAATTATAATCCAAACACAATGAAGCCTATCCGGGGC
CATAGCCTTAATAATCGCCCACGGATTTACCTCCTCTGCACTATTCTGCCTAGCCAACAC
CACCTACGAACGAACTAAAACACGAATCATAGCCCTCACACGAGGATTTCATAACATCCT
ACCCATACTCACAATCTGATGGCTCCTAGTCAACCTAATAAACATTGCAACCCCACCCAC
TATAAACTTTACAGGAGAACTGTTAATTGCATCCTCACTTTTTAACTGGTGTCCAACAAC
TCTTATTATATTTGGACTATCTATACTCATCACAGCATCATACTCCCTACATATGTTCCT
ATCAACACAAATAAACACACCCCTATTAAACACTACAATACACCCAACACATACTCGAGA
ACACCTCCTTATAATACTACACACCACCCCACTAATACTGATCTCGCTTAAACCAGAACT
GGTCATTTAAAGTGTGTGTAATTTAAAAAAAATATCAAGCTGTGACCCTGAATTTAGGAA
CAACCCTCACACATCGAGGGTGTCATAAGATCTGCTAACTCTTTAATCTGGAACTAACTA
CCAGCCCCCTCTACTAAAGGATAACAGCAT
>6673_ND4
CGCAGTCCTACTTAAACTAGGAGGATACGGCATTATTCGAATAATACAGGTCCTACCAAC
AATAAAAACAGACCTGTTCCTACCATTTATTGTCCTTGCCCTCTGGGGGGCAACATTAGC
CAACCTAATCTGCCTTCAACAAACAGACCTAAAATCTCTCATTGCATACTCATCCATCAG
CCACATGGGGTTGGTTATTGCCGCAATTATAATCCAAACACAATGAAGCCTATCCGGGGC
CATAGCCTTAATAATCGCCCACGGATTTACCTCCTCTGCACTATTCTGCCTAGCCAACAC
CACCTACGAACGAACTAAAACACGAATCATAGCCCTCACACGAGGATTTCATAACATCCT
ACCCATACTCACAATCTGATGGCTCCTAGTCAACCTAATAAACATTGCAACCCCACCCAC
TATAAACTTTACAGGAGAACTGTTAATTGCATCCTCACTTTTTAACTGGTGTCCAACAAC
TCTTATTATATTTGGACTATCTATACTCATCACAGCATCATACTCCCTACATATGTTCCT
ATCAACACAAATAAACACACCCCTATTAAACACTACAATACACCCAACACATACTCGAGA
ACACCTCCTTATAATACTACACACCACCCCACTAATACTGATCTCGCTTAAACCAGAACT
GGTCATTTAAAGTGTGTGTAATTTAAAAAAAATATCAAGCTGTGACCCTGAATTTAGGAA
CAACCCTCACACATCGAGGGTGTCATAAGATCTGCTAACTCTTTAATCTGGAACTAACTA
CCAGCCCCCTCTACTAAAGGATAACAGCAT
>1124_ND4
CGCAATCCTGCTTAAACTAGGAGGATACGGCATTAtTCGAATaATACAAGTCCTACCAAC
AATAAAAACAGACCTATTCCTACCATTTATCATTCTCGCCCTCTGAGGGGCAACATTAGC
CAACCTAATCTGCCTTCAACAAACGGACCTAAAATCCCTCATCGCATATTCATCTATCAG
CCACATGGGACTAGTTATTGCCGCAATTATAATCCAAACACAATGAAGCCTATCCGGGGC
CATAGCCCTAATAATCGCCCACGGATTTACTTCCTCCGCACTATTCTGCCTAGCTAACGC
CACCTACGAACGAACTAAAACCCGAATCATAGCCCTTACACGGGGATTTCATAACATCCT
ACCAATACTCACAACCTGGTGGCTCCTAATCAACCTAATAAACATTGCAACCCCACCCAC
CATAAACTTTACAGGAGAGCTATTAATTGCATCCTCACTTTTCAACTGGTGCCCAACAAC
CCTCATTATATTTGGACTATCTATACTCATTACAGCATCATACTCCCTCCATATATTCCT
ATCAACACAAATAAACACACCCCTATTAAACACTACAATACACCCGACACATACACGAGA
ACACCTCCTTATAATACTACACACCATCCCACTAATACTGATCTCACTCAAACCAGAATT
AGTTATTTAAAGTGTATGTAATTTAAAAAAAATATCAAGCTGTGACCCTGAATTTAGGAA
CAACCCTCATACACCGAGGGTGCCATAAGACCTGCTAACTCTTTAACCTGGAACTAACTA
CCAGCCCCCTCTACTAAAGGATAATAGCAT
>3089_ND4
cGCAATCCTGCTTAAACTAGGAGGATACGGCATTATTCGAATAATACAAGTCCTACCAAC
AATAAAAACAGACCTATTCCTACCATTTATCATTCTCGCCCTCTGAGGGGCAACATTAGC
CAACCTAATCTGCCTTCAACAAACGGACCTAAAATCCCTCATCGCATATTCATCTATCAG
CCACATGGGACTAGTTATTGCCGCAATTATAATCCAAACACAATGAAGCCTATCCGGGGC
CATAGCCCTAATAATCGCCCACGGATTTACTTCCTCCGCACTATTCTGCCTAGCTAACGC
CACCTACGAACGAACTAAAACCCGAATCATAGCCCTTACACGGGGATTTCATAACATCCT
ACCAATACTCACAACCTGGTGGCTCCTAATCAACCTAATAAACATTGCAACCCCACCCAC
CATAAACTTTACAGGAGAGCTATTAATTGCATCCTCACTTTTCAACTGGTGCCCAACAAC
CCTCATTATATTTGGACTATCTATACTCATTACAGCATCATACTCCCTCCATATATTCCT
ATCAACACAAATAAACACACCCCTATTAAACACTACAATACACCCGACACACACACGAGA
ACACCTCCTTATAATACTACACACCATCCCACTAATACTGATCTCACTCAAACCAGAATT
AGTTATTTAAAGTGTATGTAATTTAAAAAAAATATCAAGCTGTGACCCTGAATTTAGGAA
CAACCCTCATACACCGAGGGTGCCATAAGACCTGCTAACTCTTTAACCTGGAACTAACTA
CCAGCCCCCTCTACTAAAGGATAATAGCAT
>3090_ND4
CGCAATCCTGCTTAAACTAGGAGGATACGGCATTATTCGAATAATACAAGTCCTACCAAC
AATAAAAACAGACCTATTCCTACCATTTATCATTCTCGCCCTCTGAGGGGCAACATTAGC
CAACCTAATCTGCCTTCAACAAACGGACCTAAAATCCCTCATCGCATATTCATCTATCAG
CCACATGGGACTAGTTATTGCCGCAATTATAATCCAAACACAATGAAGCCTATCCGGGGC
CATAGCCCTAATAATCGCCCACGGATTTACTTCCTCCGCACTATTCTGCCTAGCTAACGC
CACCTACGAACGAACTAAAACCCGAATCATAGCCCTTACACGGGGATTTCATAACATCCT
ACCAATACTCACAACCTGGTGGCTCCTAATCAACCTAATAAACATTGCAACCCCACCCAC
CATAAACTTTACAGGAGAGCTATTAATTGCATCCTCACTTTTCAACTGGTGCCCAACAAC
CCTCATTATATTTGGACTATCTATACTCATTACAGCATCATACTCCCTCCATATATTCCT
ATCAACACAAATAAACACACCCCTATTAAACACTACAATACACCCGACACACACACGAGA
ACACCTCCTTATAATACTACACACCATCCCACTAATACTGATCTCACTCAAACCAGAATT
AGTTATTTAAAGTGTATGTAATTTAAAAAAAATATCAAGCTGTGACCCTGAATTTAGGAA
CAACCCTCATACACCGAGGGTGCCATAAGACCTGCTAACTCTTTAACCTGGAACTAACTA
CCAGCCCCCTCTACTAAAGGATAATAGCAT
>3095_ND4
CGCAATCCTGCTTAAACTAGGAGGATACGGCATTATTCGAATAATACAAGTCCTACCAAC
AATAAAAACAGACCTATTCCTACCATTTATCATTCTCGCCCTCTGAGGGGCAACATTAGC
CAACCTAATCTGCCTTCAACAAACGGACCTAAAATCCCTCATCGCATATTCATCTATCAG
CCACATGGGACTAGTTATTGCCGCAATTATAATCCAAACACAATGAAGCCTATCCGGGGC
CATAGCCCTAATAATCGCCCACGGATTTACTTCCTCCGCACTATTCTGCCTAGCTAACGC
CACCTACGAACGAACTAAAACCCGAATCATAGCCCTTACACGGGGATTTCATAACATCCT
ACCAATACTCACAACCTGGTGGCTCCTAATCAACCTAATAAACATTGCAACCCCACCCAC
CATAAACTTTACAGGAGAGCTATTAATTGCATCCTCACTTTTCAACTGGTGCCCAACAAC
CCTCATTATATTTGGACTATCTATACTCATTACAGCATCATACTCCCTCCATATATTCCT
ATCAACACAAATAAACACACCCCTATTAAACACTACAATACACCCGACACACACACGAGA
ACACCTCCTTATAATACTACACACCATCCCACTAATACTGATCTCACTCAAACCAGAATT
AGTTATTTAAAGTGTATGTAATTTAAAAAAAATATCAAGCTGTGACCCTGAATTTAGGAA
CAACCCTCATACACCGAGGGTGCCATAAGACCTGCTAACTCTTTAACCTGGAACTAACTA
CCAGCCCCCTCTACTAAAGGATAATAGCAT
>3096_ND4
CGCAATCCTGCTTAAACTAGGAGGATACGGCATTATTCGAATAATACAAGTCCTACCAAC
AATAAAAACAGACCTATTCCTACCATTTATCATTCTCGCCCTCTGAGGGGCAACATTAGC
CAACCTAATCTGCCTTCAACAAACGGACCTAAAATCCCTCATCGCATATTCATCTATCAG
CCACATGGGACTAGTTATTGCCGCAATTATAATCCAAACACAATGAAGCCTATCCGGGGC
CATAGCCCTAATAATCGCCCACGGATTTACTTCCTCCGCACTATTCTGCCTAGCTAACGC
CACCTACGAACGAACTAAAACCCGAATCATAGCCCTTACACGGGGATTTCATAACATCCT
ACCAATACTCACAACCTGGTGGCTCCTAATCAACCTAATAAACATTGCAACCCCACCCAC
CATAAACTTTACAGGAGAGCTATTAATTGCATCCTCACTTTTCAACTGGTGCCCAACAAC
CCTCATTATATTTGGACTATCTATACTCATTACAGCATCATACTCCCTCCATATATTCCT
ATCAACACAAATAAACACACCCCTATTAAACACTACAATACACCCGACACACACACGAGA
ACACCTCCTTATAATACTACACACCATCCCACTAATACTGATCTCACTCAAACCAGAATT
AGTTATTTAAAGTGTATGTAATTTAAAAAAAATATCAAGCTGTGACCCTGAATTTAGGAA
CAACCCTCATACACCGAGGGTGCCATAAGACCTGCTAACTCTTTAACCTGGAACTAACTA
CCAGCCCCCTCTACTAAAGGATAATAGCAT
>3195_ND4
CGCAATCCTGCTTAAACTAGGAGGATACGGCATTATTCGAATAATACAAGTCCTACCAAC
AATAAAAACAGACCTATTCCTACCATTTATCATTCTCGCCCTCTGAGGGGCAACATTAGC
CAACCTAATCTGCCTTCAACAAACGGACCTAAAATCCCTCATCGCATATTCATCTATCAG
CCACATGGGACTAGTTATTGCCGCAATTATAATCCAAACACAATGAAGCCTATCCGGGGC
CATAGCCCTAATAATCGCCCACGGATTTACTTCCTCCGCACTATTCTGCCTAGCTAACGC
CACCTACGAACGAACTAAAACCCGAATCATAGCCCTTACACGGGGATTTCATAACATCCT
ACCAATACTCACAACCTGGTGGCTCCTAATCAACCTAATAAACATTGCAACCCCACCCAC
CATAAACTTTACAGGAGAGCTATTAATTGCATCCTCACTTTTCAACTGGTGCCCAACAAC
CCTCATTATATTTGGACTATCTATACTCATTACAGCATCATACTCCCTCCATATATTCCT
ATCAACACAAATAAACACACCCCTATTAAACACTACAATACACCCGACACACACACGAGA
ACACCTCCTTATAATACTACACACCATCCCACTAATACTGATCTCACTCAAACCAGAATT
AGTTATTTAAAGTGTATGTAATTTAAAAAAAATATCAAGCTGTGACCCTGAATTTAGGAA
CAACCCTCATACACCGAGGGTGCCATAAGACCTGCTAACTCTTTAACCTGGAACTAACTA
CCAGCCCCCTCTACTAAAGGATAATAGCAT
>3196_ND4
CGCAATCCTGCTTAAACTAGGAGGATACGGCATTATTCGAATAATACAAGTCCTACCAAC
AATAAAAACAGACCTATTCCTACCATTTATCATTCTCGCCCTCTGAGGGGCAACATTAGC
CAACCTAATCTGCCTTCAACAAACGGACCTAAAATCCCTCATCGCATATTCATCTATCAG
CCACATGGGACTAGTTATTGCCGCAATTATAATCCAAACACAATGAAGCCTATCCGGGGC
CATAGCCCTAATAATCGCCCACGGATTTACTTCCTCCGCACTATTCTGCCTAGCTAACGC
CACCTACGAACGAACTAAAACCCGAATCATAGCCCTTACACGGGGATTTCATAACATCCT
ACCAATACTCACAACCTGGTGGCTCCTAATCAACCTAATAAACATTGCAACCCCACCCAC
CATAAACTTTACAGGAGAGCTATTAATTGCATCCTCACTTTTCAACTGGTGCCCAACAAC
CCTCATTATATTTGGACTATCTATACTCATTACAGCATCATACTCCCTCCATATATTCCT
ATCAACACAAATAAACACACCCCTATTAAACACTACAATACACCCGACACACACACGAGA
ACACCTCCTTATAATACTACACACCATCCCACTAATACTGATCTCACTCAAACCAGAATT
AGTTATTTAAAGTGTATGTAATTTAAAAAAAATATCAAGCTGTGACCCTGAATTTAGGAA
CAACCCTCATACACCGAGGGTGCCATAAGACCTGCTAACTCTTTAACCTGGAACTAACTA
CCAGCCCCCTCTACTAAAGGATAATAGCAT
>3197_ND4
CGCAATCCTGCTTAAACTAGGAGGATACGGCATTATTCGAATAATACAAGTCCTACCAAC
AATAAAAACAGACCTATTCCTACCATTTATCATTCTCGCCCTCTGAGGGGCAACATTAGC
CAACCTAATCTGCCTTCAACAAACGGACCTAAAATCCCTCATCGCATATTCATCTATCAG
CCACATGGGACTAGTTATTGCCGCAATTATAATCCAAACACAATGAAGCCTATCCGGGGC
CATAGCCCTAATAATCGCCCACGGATTTACTTCCTCCGCACTATTCTGCCTAGCTAACGC
CACCTACGAACGAACTAAAACCCGAATCATAGCCCTTACACGGGGATTTCATAACATCCT
ACCAATACTCACAACCTGGTGGCTCCTAATCAACCTAATAAACATTGCAACCCCACCCAC
CATAAACTTTACAGGAGAGCTATTAATTGCATCCTCACTTTTCAACTGGTGCCCAACAAC
CCTCATTATATTTGGACTATCTATACTCATTACAGCATCATACTCCCTCCATATATTCCT
ATCAACACAAATAAACACACCCCTATTAAACACTACAATACACCCGACACACACACGAGA
ACACCTCCTTATAATACTACACACCATCCCACTAATACTGATCTCACTCAAACCAGAATT
AGTTATTTAAAGTGTATGTAATTTAAAAAAAATATCAAGCTGTGACCCTGAATTTAGGAA
CAACCCTCATACACCGAGGGTGCCATAAGACCTGCTAACTCTTTAACCTGGAACTAACTA
CCAGCCCCCTCTACTAAAGGATAATAGCAT
>3408_ND4
CGCAATCCTGCTTAAACTAGGAGGATACGGCATTATTCGAATAATACAAGTCCTACCAAC
AATAAAAACAGACCTATTCCTACCATTTATCATTCTCGCCCTCTGAGGGGCAACATTAGC
CAACCTAATCTGCCTTCAACAAACGGACCTAAAATCCCTCATCGCATATTCATCTATCAG
CCACATGGGACTAGTTATTGCCGCAATTATAATCCAAACACAATGAAGCCTATCCGGGGC
CATAGCCCTAATAATCGCCCACGGATTTACTTCCTCCGCACTATTCTGCCTAGCTAACGC
CACCTACGAACGAACTAAAACCCGAATCATAGCCCTTACACGGGGATTTCATAACATCCT
ACCAATACTCACAACCTGGTGGCTCCTAATCAACCTAATAAACATTGCAACCCCACCCAC
CATAAACTTTACAGGAGAGCTATTAATTGCATCCTCACTTTTCAACTGGTGCCCAACAAC
CCTCATTATATTTGGACTATCTATACTCATTACAGCATCATACTCCCTCCATATATTCCT
ATCAACACAAATAAACACACCCCTATTAAACACTACAATACACCCGACACACACACGAGA
ACACCTCCTTATAATACTACACACCATCCCACTAATACTGATCTCACTCAAACCAGAATT
AGTTATTTAAAGTGTATGTAATTTAAAAAAAATATCAAGCTGTGACCCTGAATTTAGGAA
CAACCCTCATACACCGAGGGTGCCATAAGACCTGCTAACTCTTTAACCTGGAACTAACTA
CCAGCCCCCTCTACTAAAGGATAATAGCAT
>3409_ND4
CGCAATCCTGCTTAAACTAGGAGGATACGGCATTATTCGAATAATACAAGTCCTACCAAC
AATAAAAACAGACCTATTCCTACCATTTATCATTCTCGCCCTCTGAGGGGCAACATTAGC
CAACCTAATCTGCCTTCAACAAACGGACCTAAAATCCCTCATCGCATATTCATCTATCAG
CCACATGGGACTAGTTATTGCCGCAATTATAATCCAAACACAATGAAGCCTATCCGGGGC
CATAGCCCTAATAATCGCCCACGGATTTACTTCCTCCGCACTATTCTGCCTAGCTAACGC
CACCTACGAACGAACTAAAACCCGAATCATAGCCCTTACACGGGGATTTCATAACATCCT
ACCAATACTCACAACCTGGTGGCTCCTAATCAACCTAATAAACATTGCAACCCCACCCAC
CATAAACTTTACAGGAGAGCTATTAATTGCATCCTCACTTTTCAACTGGTGCCCAACAAC
CCTCATTATATTTGGACTATCTATACTCATTACAGCATCATACTCCCTCCATATATTCCT
ATCAACACAAATAAACACACCCCTATTAAACACTACAATACACCCGACACACACACGAGA
ACACCTCCTTATAATACTACACACCATCCCACTAATACTGATCTCACTCAAACCAGAATT
AGTTATTTAAAGTGTATGTAATTTAAAAAAAATATCAAGCTGTGACCCTGAATTTAGGAA
CAACCCTCATACACCGAGGGTGCCATAAGACCTGCTAACTCTTTAACCTGGAACTAACTA
CCAGCCCCCTCTACTAAAGGATAATAGCAT
>3410_ND4
CGCAATCCTGCTTAAACTAGGAGGATACGGCATTATTCGAATAATACAAGTCCTACCAAC
AATAAAAACAGACCTATTCCTACCATTTATCATTCTCGCCCTCTGAGGGGCAACATTAGC
CAACCTAATCTGCCTTCAACAAACGGACCTAAAATCCCTCATCGCATATTCATCTATCAG
CCACATGGGACTAGTTATTGCCGCAATTATAATCCAAACACAATGAAGCCTATCCGGGGC
CATAGCCCTAATAATCGCCCACGGATTTACTTCCTCCGCACTATTCTGCCTAGCTAACGC
CACCTACGAACGAACTAAAACCCGAATCATAGCCCTTACACGGGGATTTCATAACATCCT
ACCAATACTCACAACCTGGTGGCTCCTAATCAACCTAATAAACATTGCAACCCCACCCAC
CATAAACTTTACAGGAGAGCTATTAATTGCATCCTCACTTTTCAACTGGTGCCCAACAAC
CCTCATTATATTTGGACTATCTATACTCATTACAGCATCATACTCCCTCCATATATTCCT
ATCAACACAAATAAACACACCCCTATTAAACACTACAATACACCCGACACACACACGAGA
ACACCTCCTTATAATACTACACACCATCCCACTAATACTGATCTCACTCAAACCAGAATT
AGTTATTTAAAGTGTATGTAATTTAAAAAAAATATCAAGCTGTGACCCTGAATTTAGGAA
CAACCCTCATACACCGAGGGTGCCATAAGACCTGCTAACTCTTTAACCTGGAACTAACTA
CCAGCCCCCTCTACTAAAGGATAATAGCAT
>3411_ND4
CGCAATCCTGCTTAAACTAGGAGGATACGGCATTATTCGAATAATACAAGTCCTACCAAC
AATAAAAACAGACCTATTCCTACCATTTATCATTCTCGCCCTCTGAGGGGCAACATTAGC
CAACCTAATCTGCCTTCAACAAACGGACCTAAAATCCCTCATCGCATATTCATCTATCAG
CCACATGGGACTAGTTATTGCCGCAATTATAATCCAAACACAATGAAGCCTATCCGGGGC
CATAGCCCTAATAATCGCCCACGGATTTACTTCCTCCGCACTATTCTGCCTAGCTAACGC
CACCTACGAACGAACTAAAACCCGAATCATAGCCCTTACACGGGGGTTTCATAACATCCT
ACCAATACTCACAACCTGGTGGCTCCTAATCAACCTAATAAACATTGCAACCCCACCCAC
CATAAACTTTACAGGAGAGCTATTAATTGCATCCTCACTTTTCAACTGGTGCCCAACAAC
CCTCATTATATTTGGACTATCTATACTCATTACAGCATCATACTCCCTCCATATATTCCT
ATCAACACAAATAAACACACCCCTATTAAACACTACAATACACCCGACACACACACGAGA
ACACCTCCTTATAATACTACACACCATCCCACTAATACTGATCTCACTCAAACCAGAATT
AGTTATTTAAAGTGTATGTAATTTAAAAAAAATATCAAGCTGTGACCCTGAATTTAGGAA
CAACCCTCATACACCGAGGGTGCCATAAGACCTGCTAACTCTTTAACCTGGAACTAACTA
CCAGCCCCCTCTACTAAAGGATAATAGCAT
>3449_ND4
CGCAATCCTGCTTAAACTAGGAGGATACGGCATTATTCGAATAATACAAGTCCTACCAAC
AATAAAAACAGACCTATTCCTACCATTTATCATTCTCGCCCTCTGAGGGGCAACATTAGC
CAACCTAATCTGCCTTCAACAAACGGACCTAAAATCCCTCATCGCATATTCATCTATCAG
CCACATGGGACTAGTTATTGCCGCAATTATAATCCAAACACAATGAAGCCTATCCGGGGC
CATAGCCCTAATAATCGCCCACGGATTTACTTCCTCCGCACTATTCTGCCTAGCTAACGC
CACCTACGAACGAACTAAAACCCGAATCATAGCCCTTACACGGGGATTTCATAACATCCT
ACCAATACTCACAACCTGGTGGCTCCTAATCAACCTAATAAACATTGCAACCCCACCCAC
CATAAACTTTACAGGAGAGCTATTAATTGCATCCTCACTTTTCAACTGGTGCCCAACAAC
CCTCATTATATTTGGACTATCTATACTCATTACAGCATCATACTCCCTCCATATATTCCT
ATCAACACAAATAAACACACCCCTATTAAACACTACAATACACCCGACACACACACGAGA
ACACCTCCTTATAATACTACACACCATCCCACTAATACTGATCTCACTCAAACCAGAATT
AGTTATTTAAAGTGTATGTAATTTAAAAAAAATATCAAGCTGTGACCCTGAATTTAGGAA
CAACCCTCATACACCGAGGGTGCCATAAGACCTGCTAACTCTTTAACCTGGAACTAACTA
CCAGCCCCCTCTACTAAAGGATAATAGCAT
>3450_ND4
CGCAATCCTGCTTAAACTAGGAGGATACGGCATTATTCGAATAATACAAGTCCTACCAAC
AATAAAAACAGACCTATTCCTACCATTTATCATTCTCGCCCTCTGAGGGGCAACATTAGC
CAACCTAATCTGCCTTCAACAAACGGACCTAAAATCCCTCATCGCATATTCATCTATCAG
CCACATGGGACTAGTTATTGCCGCAATTATAATCCAAACACAATGAAGCCTATCCGGGGC
CATAGCCCTAATAATCGCCCACGGATTTACTTCCTCCGCACTATTCTGCCTAGCTAACGC
CACCTACGAACGAACTAAAACCCGAATCATAGCCCTTACACGGGGATTTCATAACATCCT
ACCAATACTCACAACCTGGTGGCTCCTAATCAACCTAATAAACATTGCAACCCCACCCAC
CATAAACTTTACAGGAGAGCTATTAATTGCATCCTCACTTTTCAACTGGTGCCCAACAAC
CCTCATTATATTTGGACTATCTATACTCATTACAGCATCATACTCCCTCCATATATTCCT
ATCAACACAAATAAACACACCCCTATTAAACACTACAATACACCCGACACACACACGAGA
ACACCTCCTTATAATACTACACACCATCCCACTAATACTGATCTCACTCAAACCAGAATT
AGTTATTTAAAGTGTATGTAATTTAAAAAAAATATCAAGCTGTGACCCTGAATTTAGGAA
CAACCCTCATACACCGAGGGTGCCATAAGACCTGCTAACTCTTTAACCTGGAACTAACTA
CCAGCCCCCTCTACTAAAGGATAATAGCAT
>3655_ND4
CGCAATCCTGCTTAAACTAGGAGGATACGGCATTATTCGAATAATAcAAGTCCTACCAAC
AATAAAAACAGACCTATTCCTACCATTTATCATTCTCGCCCTCTGAGGGGCAACATTAGC
CAACCTAATCTGCCTTCAACAAACGGACCTAAAATCCCTCATCGCATATTCATCTATCAG
CCACATGGGACTAGTTATTGCCGCAATTATAATCCAAACACAATGAAGCCTATCCGGGGC
CATAGCCCTAATAATCGCCCACGGATTTACTTCCTCCGCACTATTCTGCCTAGCTAACGC
CACCTACGAACGAACTAAAACCCGAATCATAGCCCTTACACGGGGATTTCATAACATCCT
ACCAATACTCACAACCTGGTGGCTCCTAATCAACCTAATAAACATTGCAACCCCACCCAC
CATAAACTTTACAGGAGAGCTATTAATTGCATCCTCACTTTTCAACTGGTGCCCAACAAC
CCTCATTATATTTGGACTATCTATACTCATTACAGCATCATACTCCCTCCATATATTCCT
ATCAACACAAATAAACACACCCCTATTAAACACTACAATACACCCGACACACACACGAGA
ACACCTCCTTATAATACTACACACCATCCCACTAATACTGATCTCACTCAAACCAGAATT
AGTTATTTAAAGTGTATGTAATTTAAAAAAAATATCAAGCTGTGACCCTGAATTTAGGAA
CAACCCTCATACACCGAGGGTGCCATAAGACCTGCTAACTCTTTAACCTGGAACTAACTA
CCAGCCCCCTCTACTAAAGGATAATAGCAT
>6582_ND4
CGCAATCCTGCTTAAACTAGGAGGATACGGCATTATTCGAATAATACAAGTCCTACCAAC
AATAAAAACAGACCTATTCCTACCATTTATCATTCTCGCCCTCTGAGGGGCAACATTAGC
CAACCTAATCTGCCTTCAACAAACGGACCTAAAATCCCTCATCGCATATTCATCTATCAG
CCACATGGGACTAGTTATTGCCGCAATTATAATCCAAACACAATGAAGCCTATCCGGGGC
CATAGCCCTAATAATCGCCCACGGATTTACTTCCTCCGCACTATTCTGCCTAGCTAACGC
CACCTACGAACGAACTAAAACCCGAATCATAGCCCTTACACGGGGATTTCATAACATCCT
ACCAATACTCACAACCTGGTGGCTCCTAATCAACCTAATAAACATTGCAACCCCACCCAC
CATAAACTTTACAGGAGAGCTATTAATTGCATCCTCACTTTTCAACTGGTGCCCAACAAC
CCTCATTATATTTGGACTATCTATACTCATTACAGCATCATACTCCCTCCATATATTCCT
ATCAACACAAATAAACACACCCCTATTAAACACTACAATACACCCGACACACACACGAGA
ACACCTCCTTATAATACTACACACCATCCCACTAATACTGATCTCACTCAAACCAGAATT
AGTTATTTAAAGTGTATGTAATTTAAAAAAAATATCAAGCTGTGACCCTGAATTTAGGAA
CAACCCTCATACACCGAGGGTGCCATAAGACCTGCTAACTCTTTAACCTGGAACTAACTA
CCAGCCCCCTCTACTAAAGGATAATAGCAT
>6583_ND4
CGCAATCCTGCTTAAACTAGGAGGATACGGCATTATTCGAATAATACAAGTCCTACCAAC
AATAAAAACAGACCTATTCCTACCATTTATCATTCTCGCCCTCTGAGGGGCAACATTAGC
CAACCTAATCTGCCTTCAACAAACGGACCTAAAATCCCTCATCGCATATTCATCTATCAG
CCACATGGGACTAGTTATTGCCGCAATTATAATCCAAACACAATGAAGCCTATCCGGGGC
CATAGCCCTAATAATCGCCCACGGATTTACTTCCTCCGCACTATTCTGCCTAGCTAACGC
CACCTACGAACGAACTAAAACCCGAATCATAGCCCTTACACGGGGATTTCATAACATCCT
ACCAATACTCACAACCTGGTGGCTCCTAATCAACCTAATAAACATTGCAACCCCACCCAC
CATAAACTTTACAGGAGAGCTATTAATTGCATCCTCACTTTTCAACTGGTGCCCAACAAC
CCTCATTATATTTGGACTATCTATACTCATTACAGCATCATACTCCCTCCATATATTCCT
ATCAACACAAATAAACACACCCCTATTAAACACTACAATACACCCGACACACACACGAGA
ACACCTCCTTATAATACTACACACCATCCCACTAATACTGATCTCACTCAAACCAGAATT
AGTTATTTAAAGTGTATGTAATTTAAAAAAAATATCAAGCTGTGACCCTGAATTTAGGAA
CAACCCTCATACACCGAGGGTGCCATAAGACCTGCTAACTCTTTAACCTGGAACTAACTA
CCAGCCCCCTCTACTAAAGGATAATAGCAt
>6584_ND4
CGCAATCCTGCTTAAACTAGGAGGATACGGCATTATTCGAATAATACAAGTCCTACCAAC
AATAAAAACAGACCTATTCCTACCATTTATCATTCTCGCCCTCTGAGGGGCAACATTAGC
CAACCTAATCTGCCTTCAACAAACGGACCTAAAATCCCTCATCGCATATTCATCTATCAG
CCACATGGGACTAGTTATTGCCGCAATTATAATCCAAACACAATGAAGCCTATCCGGGGC
CATAGCCCTAATAATCGCCCACGGATTTACTTCCTCCGCACTATTCTGCCTAGCTAACGC
CACCTACGAACGAACTAAAACCCGAATCATAGCCCTTACACGGGGATTTCATAACATCCT
ACCAATACTCACAACCTGGTGGCTCCTAATCAACCTAATAAACATTGCAACCCCACCCAC
CATAAACTTTACAGGAGAGCTATTAATTGCATCCTCACTTTTCAACTGGTGCCCAACAAC
CCTCATTATATTTGGACTATCTATACTCATTACAGCATCATACTCCCTCCATATATTCCT
ATCAACACAAATAAACACACCCCTATTAAACACTACAATACACCCGACACACACACGAGA
ACACCTCCTTATAATACTACACACCATCCCACTAATACTGATCTCACTCAAACCAGAATT
AGTTATTTAAAGTGTATGTAATTTAAAAAAAATATCAAGCTGTGACCCTGAATTTAGGAA
CAACCCTCATACACCGAGGGTGCCATAAGACCTGCTAACTCTTTAACCTGGAACTAACTA
CCAGCCCCCTCTACTAAAGGATAATAGCAt
>6585_ND4
CGCAATCCTGCTTAAACTAGGAGGATACGGCATTATTCGAATAATACAAGTCCTACCAAC
AATAAAAACAGACCTATTCCTACCATTTATCATTCTCGCCCTCTGAGGGGCAACATTAGC
CAACCTAATCTGCCTTCAACAAACGGACCTAAAATCCCTCATCGCATATTCATCTATCAG
CCACATGGGACTAGTTATTGCCGCAATTATAATCCAAACACAATGAAGCCTATCCGGGGC
CATAGCCCTAATAATCGCCCACGGATTTACTTCCTCCGCACTATTCTGCCTAGCTAACGC
CACCTACGAACGAACTAAAACCCGAATCATAGCCCTTACACGGGGATTTCATAACATCCT
ACCAATACTCACAACCTGGTGGCTCCTAATCAACCTAATAAACATTGCAACCCCACCCAC
CATAAACTTTACAGGAGAGCTATTAATTGCATCCTCACTTTTCAACTGGTGCCCAACAAC
CCTCATTATATTTGGACTATCTATACTCATTACAGCATCATACTCCCTCCATATATTCCT
ATCAACACAAATAAACACACCCCTATTAAACACTACAATACACCCGACACACACACGAGA
ACACCTCCTTATAATACTACACACCATCCCACTAATACTGATCTCACTCAAACCAGAATT
AGTTATTTAAAGTGTATGTAATTTAAAAAAAATATCAAGCTGTGACCCTGAATTTAGGAA
CAACCCTCATACACCGAGGGTGCCATAAGACCTGCTAACTCTTTAACCTGGAACTAACTA
CCAGCCCCCTCTACTAAAGGATAATAGCAT
>6670_ND4
CGCAATCCTGCTTAAACTAGGAGGATACGGCATTATTCGAATAATACAAGTCCTACCAAC
AATAAAAACAGACCTATTCCTACCATTTATCATTCTCGCCCTCTGAGGGGCAACATTAGC
CAACCTAATCTGCCTTCAACAAACGGACCTAAAATCCCTCATCGCATATTCATCTATCAG
CCACATGGGACTAGTTATTGCCGCAATTATAATCCAAACACAATGAAGCCTATCCGGGGC
CATAGCCCTAATAATCGCCCACGGATTTACTTCCTCCGCACTATTCTGCCTAGCTAACGC
CACCTACGAACGAACTAAAACCCGAATCATAGCCCTTACACGGGGATTTCATAACATCCT
ACCAATACTCACAACCTGGTGGCTCCTAATCAACCTAATAAACATTGCAACCCCACCCAC
CATAAACTTTACAGGAGAGCTATTAATTGCATCCTCACTTTTCAACTGGTGCCCAACAAC
CCTCATTATATTTGGACTATCTATACTCATTACAGCATCATACTCCCTCCATATATTCCT
ATCAACACAAATAAACACACCCCTATTAAACACTACAATACACCCGACACATACACGAGA
ACACCTCCTTATAATACTACACACCATCCCACTAATACTGATCTCACTCAAACCAGAATT
AGTTATTTAAAGTGTATGTAATTTAAAAAAAATATCAAGCTGTGACCCTGAATTTAGGAA
CAACCCTCATACACCGAGGGTGCCATAAGACCTGCTAACTCTTTAACCTGGAACTAACTA
CCAGCCCCCTCTACTAAAGGATAATAGCAT
>6671_ND4
CGCAATCCTGCTTAAACTAGGAGGATACGGCATTATTCGAATAATACAAGTCCTACCAAC
AATAAAAACAGACCTATTCCTACCATTTATCATTCTCGCCCTCTGAGGGGCAACATTAGC
CAACCTAATCTGCCTTCAACAAACGGACCTAAAATCCCTCATCGCATATTCATCTATCAG
CCACATGGGACTAGTTATTGCCGCAATTATAATCCAAACACAATGAAGCCTATCCGGGGC
CATAGCCCTAATAATCGCCCACGGATTTACTTCCTCCGCACTATTCTGCCTAGCTAACGC
CACCTACGAACGAACTAAAACCCGAATCATAGCCCTTACACGGGGATTTCATAACATCCT
ACCAATACTCACAACCTGGTGGCTCCTAATCAACCTAATAAACATTGCAACCCCACCCAC
CATAAACTTTACAGGAGAGCTATTAATTGCATCCTCACTTTTCAACTGGTGCCCAACAAC
CCTCATTATATTTGGACTATCTATACTCATTACAGCATCATACTCCCTCCATATATTCCT
ATCAACACAAATAAACACACCCCTATTAAACACTACAATACACCCGACACATACACGAGA
ACACCTCCTTATAATACTACACACCATCCCACTAATACTGATCTCACTCAAACCAGAATT
AGTTATTTAAAGTGTATGTAATTTAAAAAAAATATCAAGCTGTGACCCTGAATTTAGGAA
CAACCCTCATACACCGAGGGTGCCATAAGACCTGCTAACTCTTTAACCTGGAACTAACTA
CCAGCCCCCTCTACTAAAGGATAATAGCAT
