# Supplementary material for: The biogeography of Elaphe sauromates (Pallas, 1814), with a description of a new rat snake species
Source: PeerJ. 2019 May 28;7:e6944. doi: 10.7717/peerj.6944 (PMC6544014; doi:10.7717/peerj.6944)
Supplement: Supplemental Information 4 [file peerj-07-6944-s004.zip › sequnce_dataset/PRLR.fas]

>1509
AATCATGGAAAGAGTCACCCCAATAAACATGTAAGGCTAGCCCACCAGGAAATAGACTCC
GATTCAGGAAGGGGAAGCTGTGAGAGTCCATCTCTACTGCAAGAGAAATATAAGGAAGCC
AGAAAACTGCCCCCTACAGTAGAAGTACCAGATCCTGAGGAGGTTCAAAGGAACACTGAT
AGAAAAAATCTCTCAGAAACATTAAAAATAGAACCTGAAAGGCATCTCCCATGGTTGACC
AGTAGTAGCCCAAAATCATCGACATGGCCTGGAGATCACCCAGGGCACTCTCACACACCA
AGGTGTTCCTCTCATGAAGCCATAGAGATCTGCAAAAGAATACTCAAAGCCACACATGTA
AAAAGGTCACCCAATTTGGGGAGAAGGGAAGGAAAGCATTGTTCTCAGCCTCCCAAACCC
ATTGAGACGATCAGTAAAGTAAAAACAAGCCAACTGGAGGATGAAGCCAATATAACTCTA
AACTCTCAGCGTAATCCAGACGCATTCTGGTTAGCTTTTCCAGAACAGTTGCCTTTCACC
TCTACGAAGCCA
>278
AATCATGGAAAGAGTCACCCCAATAAACATGTAAGGCTAGCCCACCAGGAAATAGACTCC
GATTCAGGAAGGGGAAGCTGTGAGAGTCCATCTCTACTGCAAGAGAAATATAAGGAAGCC
AGAAAACTGCCCCCTACAGTAGAAGTACCAGATCCTGAGGAGGTTCAAAGGAACACTGAT
AGAAAAAATCTCTCAGAAACATTAAAACTAGAACCTGAAAGGCATCTCCCATGGTTGACC
AGTAGTAGCCCAAAATCATCGACATGGCCTGGAGACCACCCAGGGCACTCTCACACACCA
AGGTGTTCCTCTCATGAAGCCATAGAGATCTGCAAAAGAATACTCAAAGCCACACATGTA
AAAAGGTCACCCAATTTGGGGAGAAGGGAAGGAAAGCATTGTTCTCGGMCTCCCAAACCC
ATTGAGACAATCAGTAAAGTAAAAACAAGCCAACTGGAGGATGAAGCCAATATAACTCTA
AACTCTCAGCGTAATCCAGACGCATTCTGGTTAGCTTCTCCAGAGCAGTTGCCTTTCACC
TCTACGAAGCCA
>1125
AATCATGGAAAGAGTCACCCCAATAAACATGTAAGGCTAGCCCACCAGGAAATAGACTCC
GATTCAGGAAGGGGAAGCTGTGAGAGTCCATCTCTACTGCAAGAGAAATATAAGGAAGCC
AGAAAACTGCCCCCTACAGTAGAAGTACCAGATCCTGAGGAGGTTCAAAGGAACACTGAT
AGAAAAAATCTCTCAGAAACATTAAAACTAGAACCTGAAAGGCATCTCCCATGGTTGACC
AGTAGTAGCCCAAAATCATCGACATGGCCTGGAGACCACCCAGGGCACTCTCACACACCA
AGGTGTTCCTCTCATGAAGCCATAGAGATCTGCAAAAGAATACTCAAAGCCACACATGTA
AAAAGGTCACCCAATTTGGGGAGAAGGGAAGGAAAGCATTGTTCTCGGCCTCCCAAACCC
ATTGAGACAATCAGTAAAGTAAAAACAAGCCAACTGGAGGATGAAGCCAATATAACTCTA
AACTCTCAGCGTAATCCAGACGCATTCTGGTTAGCTTCTCCAGAGCAGTTGCCTTTCACC
TCTACGAAGCCA
>1126
AATCATGGAAAGAGTCACCCCAATAAACATGTAAGGCTAGCCCACCAGGAAATAGACTCC
GATTCAGGAAGGGGAAGCTGTGAGAGTCCATCTCTACTGCAAGAGAAATATAAGGAAGCC
AGAAAACTGCCCCCTACAGTAGAAGTACCAGATCCTGAGGAGGTTCAAAGGAACACTGAT
AGAAAAAATCTCTCAGAAACATTAAAACTAGAACCTGAAAGGCATCTCCCATGGTTGACC
AGTAGTAGCCCAAAATCATCGACATGGCCTGGAGACCACCCAGGGCACTCTCACACACCA
AGGTGTTCCTCTCATGAAGCCATAGAGATCTGCAAAAGAATACTCAAAGCCACACATGTA
AAAAGGTCACCCAATTTGGGGAGAAGGGAAGGAAAGCATTGTTCTCGGCCTCCCAAACCC
ATTGAGACAATCAGTAAAGTAAAAACAAGCCAACTGGAGGATGAAGCCAATATAACTCTA
AACTCTCAGCGTAATCCAGACGCATTCTGGTTAGCTTCTCCAGAGCAGTTGCCTTTCACC
TCTACGAAGCCA
>1179
AATCATGGAAAGAGTCACCCCAATAAACATGTAAGGCTAGCCCACCAGGAAATAGACTCC
GATTCAGGAAGGGGAAGCTGTGAGAGTCCATCTCTACTGCAAGAGAAATATAAGGAAGCC
AGAAAACTGCCCCCTACAGTAGAAGTACCAGATCCTGAGGAGGTTCAAAGGAACACTGAT
AGAAAAAATCTCTCAGAAACATTAAAACTAGAACCTGAAAGGCATCTCCCATGGTTGACC
AGTAGTAGCCCAAAATCATCGACATGGCCTGGAGACCACCCAGGGCACTCTCACACACCA
AGGTGTTCCTCTCATGAAGCCATAGAGATCTGCAAAAGAATACTCAAAGCCACACATGTA
AAAAGGTCACCCAATTTGGGGAGAAGGGAAGGAAAGCATTGTTCTCGGCCTCCCAAACCC
ATTGAGACAATCAGTAAAGTAAAAACAAGCCAACTGGAGGATGAAGCCAATATAACTCTA
AACTCTCAGCGTAATCCAGACGCATTCTGGTTAGCTTCTCCAGAGCAGTTGCCTTTCACC
TCTACGAAGCCA
>2375
AATCATGGAAAGAGTCACCCCAATAAACATGTAAGGCTAGCCCACCAGGAAATAGACTCC
GATTCAGGAAGGGGAAGCTGTGAGAGTCCATCTCTACTGCAAGAGAAATATAAGGAAGCC
AGAAAACTGCCCCCTACAGTAGAAGTACCAGATCCTGAGGAGGTTCAAAGGAACACTGAT
AGAAAAAATCTCTCAGAAACATTAAAAMTAGAACCTGAAAGGCATCTCCCATGGTTGACC
AGTAGTAGCCCAAAATCATCGACATGGCCTGGAGAYCACCCAGGGCACTCTCACACACCA
AGGTGTTCCTCTCATGAAGCCATAGAGATCTGCAAAAGAATACTCAAAGCCACACATGTA
AAAAGGTCACCCAATTTGGGGAGAAGGGAAGGAAAGCATTGTTCTCRGCCTCCCAAACCC
ATTGAGACRATCAGTAAAGTAAAAACAAGCCAACTGGAGGATGAAGCCAATATAACTCTA
AACTCTCAGCGTAATCCAGACGCATTCTGGTTAGCTTYTCCAGARCAGTTGCCTTTCACC
TCTACGAAGCCA
>2376
AATCATGGAAAGAGTCACCCCAATAAACATGTAAGGCTAGCCCACCAGGAAATAGACTCC
GATTCAGGAAGGGGAAGCTGTGAGAGTCCATCTCTACTGCAAGAGAAATATAAGGAAGCC
AGAAAACTGCCCCCTACAGTAGAAGTACCAGATCCTGAGGAGGTTCAAAGGAACACTGAT
AGAAAAAATCTCTCAGAAACATTAAAACTAGAACCTGAAAGGCATCTCCCATGGTTGACC
AGTAGTAGCCCAAAATCATCGACATGGCCTGGAGACCACCCAGGGCACTCTCACACACCA
AGGTGTTCCTCTCATGAAGCCATAGAGATCTGCAAAAGAATACTCAAAGCCACACATGTA
AAAAGGTCACCCAATTTGGGGAGAAGGGAAGGAAAGCATTGTTCTCGGMCTCCCAAACCC
ATTGAGACAATCAGTAAAGTAAAAACAAGCCAACTGGAGGATGAAGCCAATATAACTCTA
AACTCTCAGCGTAATCCAGACGCATTCTGGTTAGCTTCTCCAGAGCAGTTGCCTTTCACC
TCTACGAAGCCA
>2494
AATCATGGAAAGAGTCACCCCAATAAACATGTAAGGCTAGCCCACCAGGAAATAGACTCC
GATTCAGGAAGGGGAAGCTGTGAGAGTCCATCTCTACTGCAAGAGAAATATAAGGAAGCC
AGAAAACTGCCCCCTACAGTAGAAGTACCAGATCCTGAGGAGGTTCAAAGGAACACTGAT
AGAAAAAATCTCTCAGAAACATTAAAACTAGAACCTGAAAGGCATCTCCCATGGTTGACC
AGTAGTAGCCCAAAATCATCGACATGGCCTGGAGACCACCCAGGGCACTCTCACACACCA
AGGTGTTCCTCTCATGAAGCCATAGAGATCTGCAAAAGAATACTCAAAGCCACACATGTA
AAAAGGTCACCCAATTTGGGGAGAAGGGAAGGAAAGCATTGTTCTCGGMCTCCCAAACCC
ATTGAGACAATCAGTAAAGTAAAAACAAGCCAACTGGAGGATGAAGCCAATATAACTCTA
AACTCTCAGCGTAATCCAGACGCATTCTGGTTAGCTTCTCCAGAGCAGTTGCCTTTCACC
TCTACGAAGCCA
>2892
AATCATGGAAAGAGTCACCCCAATAAACATGTAAGGCTAGCCCACCAGGAAATAGACTCC
GATTCAGGAAGGGGAAGCTGTGAGAGTCCATCTCTACTGCAAGAGAAATATAAGGAAGCC
AGAAAACTGCCCCCTACAGTAGAAGTACCAGATCCTGAGGAGGTTCAAAGGAACACTGAT
AGAAAAAATCTCTCAGAAACATTAAAACTAGAACCTGAAAGGCATCTCCCATGGTTGACC
AGTAGTAGCCCAAAATCATCGACATGGCCTGGAGACCACCCAGGGCACTCTCACACACCA
AGGTGTTCCTCTCATGAAGCCATAGAGATCTGCAAAAGAATACTCAAAGCCACACATGTA
AAAAGGTCACCCAATTTGGGGAGAAGGGAAGGAAAGCATTGTTCTCGGMCTCCCAAACCC
ATTGAGACAATCAGTAAAGTAAAAACAAGCCAACTGGAGGATGAAGCCAATATAACTCTA
AACTCTCAGCGTAATCCAGACGCATTCTGGTTAGCTTCTCCAGAGCAGTTGCCTTTCACC
TCTACGAAGCCA
>2893
AATCATGGAAAGAGTCACCCCAATAAACATGTAAGGCTAGCCCACCAGGAAATAGACTCC
GATTCAGGAAGGGGAAGCTGTGAGAGTCCATCTCTACTGCAAGAGAAATATAAGGAAGCC
AGAAAACTGCCCCCTACAGTAGAAGTACCAGATCCTGAGGAGGTTCAAAGGAACACTGAT
AGAAAAAATCTCTCAGAAACATTAAAACTAGAACCTGAAAGGCATCTCCCATGGTTGACC
AGTAGTAGCCCAAAATCATCGACATGGCCTGGAGACCACCCAGGGCACTCTCACACACCA
AGGTGTTCCTCTCATGAAGCCATAGAGATCTGCAAAAGAATACTCAAAGCCACACATGTA
AAAAGGTCACCCAATTTGGGGAGAAGGGAAGGAAAGCATTGTTCTCGGCCTCCCAAACCC
ATTGAGACAATCAGTAAAGTAAAAACAAGCCAACTGGAGGATGAAGCCAATATAACTCTA
AACTCTCAGCGTAATCCAGACGCATTCTGGTTAGCTTCTCCAGAGCAGTTGCCTTTCACC
TCTACGAAGCCA
>3194
AATCATGGAAAGAGTCACCCCAATAAACATGTAAGGCTAGCCCACCAGGAAATAGACTCC
GATTCAGGAAGGGGAAGCTGTGAGAGTCCATCTCTACTGCAAGAGAAATATAAGGAAGCC
AGAAAACTGCCCCCTACAGTAGAAGTACCAGATCCTGAGGAGGTTCAAAGGAACACTGAT
AGAAAAAATCTCTCAGAAACATTAAAACTAGAACCTGAAAGGCATCTCCCATGGTTGACC
AGTAGTAGCCCAAAATCATCGACATGGCCTGGAGACCACCCAGGGCACTCTCACACACCA
AGGTGTTCCTCTCATGAAGCCATAGAGATCTGCAAAAGAATACTCAAAGCCACACATGTA
AAAAGGTCACCCAATTTGGGGAGAAGGGAAGGAAAGCATTGTTCTCGGCCTCCCAAACCC
ATTGAGACAATCAGTAAAGTAAAAACAAGCCAACTGGAGGATGAAGCCAATATAACTCTA
AACTCTCAGCGTAATCCAGACGCATTCTGGTTAGCTTCTCCAGAGCAGTTGCCTTTCACC
TCTACGAAGCCA
>1124
AATCATGGAAAGAGTCACCCCAATAAACATGTAAGGCTAGCCCACCAGGAAATAGACTCC
GATTCAGGAAGGGGAAGCTGTGAGAGTCCATCTCTACTGCAAGAGAAATATAAGGAAGCC
AGAAAACTGCCCCCTACAGTAGAAGTACCAGATCCTGAGGAGGTTCAAAGGAACACTGAT
AGAAAAAATCTCTCAGAAACATTAAAAATAGAACCTGAAAGGCATCTCCCATGGTTGACC
AGTAGTAGCCCAAAATCATCGACATGGCCTGGAGATCACCCAGGGCACTCTCACACACCA
AGGTGTTCCTCTCATGAAGCCATAGAGATCTGCAAAAGAATACTCAAAGCCACACATGTA
AAAAGGTCACCCAATTTGGGGAGAAGGGAAGGAAAGCATTGTTCTCAGCCTCCCAAACCC
ATTGAGACGATCAGTAAAGTAAAAACAAGCCAACTGGAGGATGAAGCCAATATAACTCTA
AACTCTCAGCGTAATCCAGACGCATTCTGGTTAGCTTTTCCAGAACAGTTGCCTTTCACC
TCTACGAAGCCA
>3089
AATCATGGAAAGAGTCACCCCAATAAACATGTAAGGCTAGCCCACCAGGAAATAGACTCC
GATTCAGGAAGGGGAAGCTGTGAGAGTCCATCTCTACTGCAAGAGAAATATAAGGAAGCC
AGAAAACTGCCCCCTACAGTAGAAGTACCAGATCCTGAGGAGGTTCAAAGGAACACTGAT
AGAAAAAATCTCTCAGAAACATTAAAAATAGAACCTGAAAGGCATCTCCCATGGTTGACC
AGTAGTAGCCCAAAATCATCGACATGGCCTGGAGATCACCCAGGGCACTCTCACACACCA
AGGTGTTCCTCTCATGAAGCCATAGAGATCTGCAAAAGAATACTCAAAGCCACACATGTA
AAAAGGTCACCCAATTTGGGGAGAAGGGAAGGAAAGCATTGTTCTCAGCCTCCCAAACCC
ATTGAGACGATCAGTAAAGTAAAAACAAGCCAACTGGAGGATGAAGCCAATATAACTCTA
AACTCTCAGCGTAATCCAGACGCATTCTGGTTAGCTTTTCCAGAACAGTTGCCTTTCACC
TCTACGAAGCCA
>3090
AATCATGGAAAGAGTCACCCCAATAAACATGTAAGGCTAGCCCACCAGGAAATAGACTCC
GATTCAGGAAGGGGAAGCTGTGAGAGTCCATCTCTACTGCAAGAGAAATATAAGGAAGCC
AGAAAACTGCCCCCTACAGTAGAAGTACCAGATCCTGAGGAGGTTCAAAGGAACACTGAT
AGAAAAAATCTCTCAGAAACATTAAAAATAGAACCTGAAAGGCATCTCCCATGGTTGACC
AGTAGTAGCCCAAAATCATCGACATGGCCTGGAGATCACCCAGGGCACTCTCACACACCA
AGGTGTTCCTCTCATGAAGCCATAGAGATCTGCAAAAGAATACTCAAAGCCACACATGTA
AAAAGGTCACCCAATTTGGGGAGAAGGGAAGGAAAGCATTGTTCTCAGCCTCCCAAACCC
ATTGAGACGATCAGTAAAGTAAAAACAAGCCAACTGGAGGATGAAGCCAATATAACTCTA
AACTCTCAGCGTAATCCAGACGCATTCTGGTTAGCTTTTCCAGAACAGTTGCCTTTCACC
TCTACGAAGCCA
>3095
AATCATGGAAAGAGTCACCCCAATAAACATGTAAGGCTAGCCCACCAGGAAATAGACTCC
GATTCAGGAAGGGGAAGCTGTGAGAGTCCATCTCTACTGCAAGAGAAATATAAGGAAGCC
AGAAAACTGCCCCCTACAGTAGAAGTACCAGATCCTGAGGAGGTTCAAAGGAACACTGAT
AGAAAAAATCTCTCAGAAACATTAAAAATAGAACCTGAAAGGCATCTCCCATGGTTGACC
AGTAGTAGCCCAAAATCATCGACATGGCCTGGAGATCACCCAGGGCACTCTCACACACCA
AGGTGTTCCTCTCATGAAGCCATAGAGATCTGCAAAAGAATACTCAAAGCCACACATGTA
AAAAGGTCACCCAATTTGGGGAGAAGGGAAGGAAAGCATTGTTCTCAGCCTCCCAAACCC
ATTGAGACGATCAGTAAAGTAAAAACAAGCCAACTGGAGGATGAAGCCAATATAACTCTA
AACTCTCAGCGTAATCCAGACGCATTCTGGTTAGCTTTTCCAGAACAGTTGCCTTTCACC
TCTACGAAGCCA
>3096
AATCATGGAAAGAGTCACCCCAATAAACATGTAAGGCTAGCCCACCAGGAAATAGACTCC
GATTCAGGAAGGGGAAGCTGTGAGAGTCCATCTCTACTGCAAGAGAAATATAAGGAAGCC
AGAAAACTGCCCCCTACAGTAGAAGTACCAGATCCTGAGGAGGTTCAAAGGAACACTGAT
AGAAAAAATCTCTCAGAAACATTAAAAATAGAACCTGAAAGGCATCTCCCATGGTTGACC
AGTAGTAGCCCAAAATCATCGACATGGCCTGGAGATCACCCAGGGCACTCTCACACACCA
AGGTGTTCCTCTCATGAAGCCATAGAGATCTGCAAAAGAATACTCAAAGCCACACATGTA
AAAAGGTCACCCAATTTGGGGAGAAGGGAAGGAAAGCATTGTTCTCAGCCTCCCAAACCC
ATTGAGACGATCAGTAAAGTAAAAACAAGCCAACTGGAGGATGAAGCCAATATAACTCTA
AACTCTCAGCGTAATCCAGACGCATTCTGGTTAGCTTTTCCAGAACAGTTGCCTTTCACC
TCTACGAAGCCA
>3195
AATCATGGAAAGAGTCACCCCAATAAACATGTAAGGCTAGCCCACCAGGAAATAGACTCC
GATTCAGGAAGGGGAAGCTGTGAGAGTCCATCTCTACTGCAAGAGAAATATAAGGAAGCC
AGAAAACTGCCCCCTACAGTAGAAGTACCAGATCCTGAGGAGGTTCAAAGGAACACTGAT
AGAAAAAATCTCTCAGAAACATTAAAAATAGAACCTGAAAGGCATCTCCCATGGTTGACC
AGTAGTAGCCCAAAATCATCGACATGGCCTGGAGATCACCCAGGGCACTCTCACACACCA
AGGTGTTCCTCTCATGAAGCCATAGAGATCTGCAAAAGAATACTCAAAGCCACACATGTA
AAAAGGTCACCCAATTTGGGGAGAAGGGAAGGAAAGCATTGTTCTCAGCCTCCCAAACCC
ATTGAGACGATCAGTAAAGTAAAAACAAGCCAACTGGAGGATGAAGCCAATATAACTCTA
AACTCTCAGCGTAATCCAGACGCATTCTGGTTAGCTTTTCCAGAACAGTTGCCTTTCACC
TCTACGAAGCCA
>3196
AATCATGGAAAGAGTCACCCCAATAAACATGTAAGGCTAGCCCACCAGGAAATAGACTCC
GATTCAGGAAGGGGAAGCTGTGAGAGTCCATCTCTACTGCAAGAGAAATATAAGGAAGCC
AGAAAACTGCCCCCTACAGTAGAAGTACCAGATCCTGAGGAGGTTCAAAGGAACACTGAT
AGAAAAAATCTCTCAGAAACATTAAAAATAGAACCTGAAAGGCATCTCCCATGGTTGACC
AGTAGTAGCCCAAAATCATCGACATGGCCTGGAGATCACCCAGGGCACTCTCACACACCA
AGGTGTTCCTCTCATGAAGCCATAGAGATCTGCAAAAGAATACTCAAAGCCACACATGTA
AAAAGGTCACCCAATTTGGGGAGAAGGGAAGGAAAGCATTGTTCTCAGCCTCCCAAACCC
ATTGAGACGATCAGTAAAGTAAAAACAAGCCAACTGGAGGATGAAGCCAATATAACTCTA
AACTCTCAGCGTAATCCAGACGCATTCTGGTTAGCTTTTCCAGAACAGTTGCCTTTCACC
TCTACGAAGCCA
>3197
AATCATGGAAAGAGTCACCCCAATAAACATGTAAGGCTAGCCCACCAGGAAATAGACTCC
GATTCAGGAAGGGGAAGCTGTGAGAGTCCATCTCTACTGCAAGAGAAATATAAGGAAGCC
AGAAAACTGCCCCCTACAGTAGAAGTACCAGATCCTGAGGAGGTTCAAAGGAACACTGAT
AGAAAAAATCTCTCAGAAACATTAAAAATAGAACCTGAAAGGCATCTCCCATGGTTGACC
AGTAGTAGCCCAAAATCATCGACATGGCCTGGAGATCACCCAGGGCACTCTCACACACCA
AGGTGTTCCTCTCATGAAGCCATAGAGATCTGCAAAAGAATACTCAAAGCCACACATGTA
AAAAGGTCACCCAATTTGGGGAGAAGGGAAGGAAAGCATTGTTCTCAGCCTCCCAAACCC
ATTGAGACGATCAGTAAAGTAAAAACAAGCCAACTGGAGGATGAAGCCAATATAACTCTA
AACTCTCAGCGTAATCCAGACGCATTCTGGTTAGCTTTTCCAGAACAGTTGCCTTTCACC
TCTACGAAGCCA
