# Supplementary material for: The biogeography of Elaphe sauromates (Pallas, 1814), with a description of a new rat snake species
Source: PeerJ. 2019 May 28;7:e6944. doi: 10.7717/peerj.6944 (PMC6544014; doi:10.7717/peerj.6944)
Supplement: Supplemental Information 4 [file peerj-07-6944-s004.zip › sequnce_dataset/RAG1.fasta]

>1509
AACTCTGCTAAAGAAAATGTGACAGGGTCTCTGGACATCACTGACGAACAACCTAAGGTAGCAGCTGTAATGTCACAAGTGCCCTTTGAAACAGACACTGAGTTGAATAAAAATAGCTTGGCAAGAGAGAAAGATGTCTTTCACATGAGCCAAAGGGAGATGGAAGCTCACCAAGCAAACCTGCAGCACCTCTGTCGCATCTGTGGAGGCTCACTGAAAGCTGACCCATACAAAAAGTGTCATCCAGTTCATGGGCCAGTGGATGAGGAGACCCAGGCTCTTTTGAGAAAGAAAGAGAAAAGAGCCACTTCCTGGCCAGATCTTCTTGTCAAAGTTTTTAAGATCGATGTAAGGGGAGATATTGACACCATCCACCCTACTCATTTTTGTCACAATTGTTGGAAAGTCATTCAAAGGAAAGTCAGCAATGCCCCCCATGAAGCACATCTTCTAGAGAAAGACCCAGTGGAATGGCATCCCCATTCAACAAGCTGTGACATTTGTGTCACTTCCTTTCGTGGAGTCAAGAGGAAAAAAACAATGCTGAATTCACAGCTGAGCAAAAAACTCAGGATTATTGCTGGGCATACGAGAAAAATAAGATGCATCAGAAAGGTAAAGCAACTGAATAACAAAAGTTTGATGAAAAAGATTTCAAACTGTAAGCAAATCCATCTCAGCACAAAAATCCTTGCGATAGACTACCCTGTGGACTTTGTAAAGTCAATATCTTGCCAGATCTGCGAACACATCCTGGCTGATCCAGTAGAAACAACATGTAAACACTTATTTTGTAGAGTCTGCATTCTTAAATGCCTTAAAGTAATGGGAAGCTATTGCCCATCCTGCCGATATCCTTGTTTTCCTACTGATCTGGTGAGCCCTGTAAAATCCTTCcTAaGCATCCTCAACaAtTTGGtTTTGAGATGCCcaGTAAAAGGcTGTCATGaGgaGgTCTTTTTGGaAAAATACTgcCAACaTCGtTCTAATCAtaAAGGggcagaAaGTACAGAcaG
>278
AACTCTGCTAAAGAAAATGTGACAGGGTCTCTGGACATCACTGACGAACAACCTAAGGTAGCAGCTGTAATGTCACAAGTGCCCTTTGAAACAGACACTGAGTTGAATAAAAATAGCTTGGCAAGAGAGAAAGATGTCTTTCACATGAGCCAAAGGGAGATGGAAGCTCACCAAGCAAACCTGCAGCACCTCTGTCGCATCTGTGGAGGCTCACTGAAAGCTGACCCATACAAAAAGTGTCATCCAGTTCATGGGCCAGTGGATGAGGAGACCCAGGCTCTTTTGAGAAAGAAAGAGAAAAGAGCCACTTCCTGGCCAGATCTTCTTGTCAAAGTTTTTAAGATCGATGTAAGGGGAGATATTGACACCATCCACCCTACTCATTTTTGTCACAATTGTTGGAAAGTCATTCAAAGGAAAGTCAGCAATGCCCCCCATGAAGCACATCTTCTAGAGAAAGACCCAGTGGAATGGCATCCCCATTCAACAAGCTGTGACATTTGTGTCACTTCCTTTCGTGGAGTCAAGAGGAAAAAAACAATGCTGAATTCACAGCTGAGCAAAAAACTCAGGATTATTGCTGGGCATACGAGAAAAATAAGATGCATCAGAAAGGTCAAGCATCTGAATAACAAAAGTTTGATGAAAAAGATTTCAAACTGTAAGCAAATCCATCTCAGCACAAAAATCCTTGCGATAGACTACCCTGTGGACTTTGTAAAGTCAATATCTTGCCAGATCTGTGAACACATCCTGGCTGATCCAGTAGAAACAACATGTAAACACTTATTTTGTAGAGTCTGCATTCTTAAATGCCTTAAAGTAATGGGAAGCTATTGCCCATCCTGCCGATATCCTTGTTTTCCTACTGATCTGGTGAGCCCTGTAAAATCCTTCCTAAGCATCCTCAACAATTTGGTTTTGAGATGCCCAGTAAAAGGCTGTCATGAGGAGGTCTTTTTGGAAAAATACTGCCAACATCGTTCTAatcatAAaGGGgcagaAAGTACAGACAG
>1176
AACTCTGCTAAAGAAAATGTGACAGGGTCTCTGGACATCACTGACGAACAACCTAAGGTAGCAGCTGTAATGTCACAAGTGCCCTTTGAAACAGACACTGAGTTGAATAAAAATAGCTTGGCAAGAGAGAAAGATGTCTTTCACATGAGCCAAAGGGAGATGGAAGCTCACCAAGCAAACCTGCAGCACCTCTGTCGCATCTGTGGAGGCTCACTGAAAGCTGACCCATACAAAAAGTGTCATCCAGTTCATGGGCCAGTGGATGAGGAGACCCAGGCTCTTTTGAGAAAGAAAGAGAAAAGAGCCACTTCCTGGCCAGATCTTCTTGTCAAAGTTTTTAAGATCGATGTAAGGGGAGATATTGACACCATCCACCCTACTCATTTTTGTCACAATTGTTGGAAAGTCATTCAAAGGAAAGTCAGCAATGCCCCCCATGAAGCACATCTTCTAGAGAAAGACCCAGTGGAATGGCATCCCCATTCAACAAGCTGTGACATTTGTGTCACTTCCTTTCGTGGAGTCAAGAGGAAAAAAACAATGCTGAATTCACAGCTGAGCAAAAAACTCAGGATTATTGCTGGGCATACGAGAAAAATAAGATGCATCAGAAAGGTCAAGCATCTGAATAACAAAAGTTTGATGAAAAAGATTTCAAACTGTAAGCAAATCCATCTCAGCACAAAAATCCTTGCGATAGACTACCCTGTGGACTTTGTAAAGTCAATATCTTGCCAGATCTGTGAACACATCCTGGCTGATCCAGTAGAAACAACATGTAAACACTTATTTTGTAGAGTCTGCATTCTTAAATGCCTTAAAGTAATGGGAAGCTATTGCCCATCCTGCCGATATCCTTGTTTTCCTACTGATCTGgTGAGCCcTGTAAAatCcTtcctaAGCATCctCAaCaATTtgGtTTTGAGATGCCcAGTAAAagGCTGTCATGAGgaggtcttTTTgGaaAAATACTgcCaACATCGTTCTAatcataAAGGGgcagaAagTACAGACAG
>1177
AACTCTGCTAAAGAAAATGTGACAGGGTCTCTGGaCATCACTGACGAACAACCTAAGGTAGCAGCTGTAATGTCACAAGTGCCCTTTGAAACAGACACTGAGTTGAATAAAAATAGCTTGGCAAGAGAGAAAGATGTCTTTCACATGAGCCAAAGGGAGATGGAAGCTCACCAAGCAAACCTGCAGCACCTCTGTCGCATCTGTGGAGGCTCACTGAAAGCTGACCCATACAAAAAGTGTCATCCAGTTCATGGGCCAGTGGATGAGGAGACCCAGGCTCTTTTGAGAAAGAAAGAGAAAAGAGCCACTTCCTGGCCAGATCTTCTTGTCAAAGTTTTTAAGATCGATGTAAGGGGAGATATTGACACCATCCACCCTACTCATTTTTGTCACAATTGTTGGAAAGTCATTCAAAGGAAAGTCAGCAATGCCCCCCATGAAGCACATCTTCTAGAGAAAGACCCAGTGGAATGGCATCCCCATTCAACAAGCTGTGACATTTGTGTCACTTCCTTTCGTGGAGTCAAGAGGAAAAAAACAATGCTGAATTCACAGCTGAGCAAAAAACTCAGGATTATTGCTGGGCATACGAGAAAAATAAGATGCATCAGAAAGGTCAAGCATCTGAATAACAAAAGTTTGATGAAAAAGATTTCAAACTGTAAGCAAATCCATCTCAGCACAAAAATCCTTGCGATAGACTACCCTGTGGACTTTGTAAAGTCAATATCTTGCCAGATCTGTGAACACATCCTGGCTGATCCAGTAGAAACAACATGTAAACACTTATTTTGTAGAGTCTGCATTCTTAAATGCCTTAAAGTAATGGGAAGCTATTGCCCATCCTGCCGATATCCTTGTTTTCCTACTGATCTGGTGAGCCCTGTAAAATCCTTCcTAAGCATCCTCAacaATTTGGTTTTGAGATGCCcAGTAAAAgGCTGTCATGagGaggTCtTTTTgGaAAAATACTgcCAaCATCGtTCTAatcataAAGGGgcagaAaGTACAGACAG
>1179
AACTCTGCTAAAGAAAATGTGACAGGGTCTCTGGACATCACTGACGAACAACCTAAGGTAGCAGCTGTAATGTCACAAGTGCCCTTTGAAACAGACACTGAGTTGAATAAAAATAGCTTGGCAAGAGAGAAAGATGTCTTTCACATGAGCCAAAGGGAGATGGAAGCTCACCAAGCAAACCTGCAGCACCTCTGTCGCATCTGTGGAGGCTCACTGAAAGCTGACCCATACAAAAAGTGTCATCCAGTTCATGGGCCAGTGGATGAGGAGACCCAGGCTCTTTTGAGAAAGAAAGAGAAAAGAGCCACTTCCTGGCCAGATCTTCTTGTCAAAGTTTTTAAGATCGATGTAAGGGGAGATATTGACACCATCCACCCTACTCATTTTTGTCACAATTGTTGGAAAGTCATTCAAAGGAAAGTCAGCAATGCCCCCCATGAAGCACATCTTCTAGAGAAAGACCCAGTGGAATGGCATCCCCATTCAACAAGCTGTGACATTTGTGTCACTTCCTTTCGTGGAGTCAAGAGGAAAAAAACAATGCTGAATTCACAGCTGAGCAAAAAACTCAGGATTATTGCTGGGCATACGAGAAAAATAAGATGCATCAGAAAGGTCAAGCATCTGAATAACAAAAGTTTGATGAAAAAGATTTCAAACTGTAAGCAAATCCATCTCAGCACAAAAATCCTTGCGATAGACTACCCTGTGGACTTTGTAAAGTCAATATCTTGCCAGATCTGTGAACACATCCTGGCTGATCCAGTAGAAACAACATGTAAACACTTATTTTGTAGAGTCTGCATTCTTAAATGCCTTAAAGTAATGGGAAGCTATTGCCCATCCTGCCGATATCCTTGTTTTCCTACTGATCTGGTGAGCCCTGTAAAATCCTTCCTAAGCATCCTCAACAATTTGGtTTTgagaTGCCCAGTAAAAGGCTGTCATGAGGAGGTCTTTTTgGAAAAATACTGCCAACATCGTTCTAATCATAAAGGGgcagaAAGTACAGACAG
>2378
AACTCTGCTAAAGAAAATGTGACAGGGTCTCTGGACATCACTGACGAACAACCTAAGGTAGCAGCTGTAATGTCACAAGTGCCCTTTGAAACAGACACTGAGTTGAATAAAAATAGCTTGGCAAGAGAGAAAGATGTCTTTCACATGAGCCAAAGGGAGATGGAAGCTCACCAAGCAAACCTGCAGCACCTCTGTCGCATCTGTGGAGGCTCACTGAAAGCTGACCCATACAAAAAGTGTCATCCAGTTCATGGGCCAGTGGATGAGGAGACCCAGGCTCTTTTGAGAAAGAAAGAGAAAAGAGCCACTTCCTGGCCAGATCTTCTTGTCAAAGTTTTTAAGATCGATGTAAGGGGAGATATTGACACCATCCACCCTACTCATTTTTGTCACAATTGTTGGAAAGTCATTCAAAGGAAAGTCAGCAATGCCCCCCATGAAGCACATCTTCTAGAGAAAGACCCAGTGGAATGGCATCCCCATTCAACAAGCTGTGACATTTGTGTCACTTCCTTTCGTGGAGTCAAGAGGAAAAAAACAATGCTGAATTCACAGCTGAGCAAAAAACTCAGGATTATTGCTGGGCATACGAGAAAAATAAGATGCATCAGAAAGGTCAAGCATCTGAATAACAAAAGTTTGATGAAAAAGATTTCAAACTGTAAGCAAATCCATCTCAGCACAAAAATCCTTGCGATAGACTACCCTGTGGACTTTGTAAAGTCAATATCTTGCCAGATCTGTGAACACATCCTGGCTGATCCAGTAGAAACAACATGTAAACACTTATTTTGTAGAGTCTGCATTCTTAAATGCCTTAAAGTAATGGGAAGCTATTGCCCATCCTGCCGATATCCTTGTTTTCCTACTGATCTGGTGAGCCCTGTAAAATCCTTCCTAAGCATCCTCAACAATTTGGtTTTgagaTGCCCAGTAAAAGGctGTCATGAGGAGGTCTTTTTGGAAAAATACTgCCAaCATCGTTCTAATCATAAAGGGGCAGaAAGTACAGACAG
>2495
AACTCTGCTAAAGAAAATGTGACAGGGTCTCTGGACATCACTGACGAACAACCTAAGGTAGCAGCTGTAATGTCACAAGTGCCCTTTGAAACAGACACTGAGTTGAATAAAAATAGCTTGGCAAGAGAGAAAGATGTCTTTCACATGAGCCAAAGGGAGATGGAAGCTCACCAAGCAAACCTGCAGCACCTCTGTCGCATCTGTGGAGGCTCACTGAAAGCTGACCCATACAAAAAGTGTCATCCAGTTCATGGGCCAGTGGATGAGGAGACCCAGGCTCTTTTGAGAAAGAAAGAGAAAAGAGCCACTTCCTGGCCAGATCTTCTTGTCAAAGTTTTTAAGATCGATGTAAGGGGAGATATTGACACCATCCACCCTACTCATTTTTGTCACAATTGTTGGAAAGTCATTCAAAGGAAAGTCAGCAATGCCCCCCATGAAGCACATCTTCTAGAGAAAGACCCAGTGGAATGGCATCCCCATTCAACAAGCTGTGACATTTGTGTCACTTCCTTTCGTGGAGTCAAGAGGAAAAAAACAATGCTGAATTCACAGCTGAGCAAAAAACTCAGGATTATTGCTGGGCATACGAGAAAAATAAGATGCATCAGAAAGGTCAAGCATCTGAATAACAAAAGTTTGATGAAAAAGATTTCAAACTGTAAGCAAATCCATCTCAGCACAAAAATCCTTGCGATAGACTACCCTGTGGACTTTGTAAAGTCAATATCTTGCCAGATCTGTGAACACATCCTGGCTGATCCAGTAGAAACAACATGTAAACACTTATTTTGTAGAGTCTGCATTCTTAAATGCCTTAAAGTAATGGGAAGCTATTGCCCATCCTGCCGATATCCTTGTTTTCCTACTGATCTGGTGAGCCCTGTAAAATCCTTCCTAAGCATCCTCAACAATTTGGtTTTgagaTGCCcAGTAAAAGGCTGTCATGAGGAGgtCTTTTTggAAAAATACTGCCAACATCGTTCTAATCATAAAGGGgcagaAaGTACAGACAG
>2609
AACTCTGCTAAAGAAAATGTGACAGGGTCTCTGGACATCACTGACGAACAACCTAAGGTAGCAGCTGTAATGTCACAAGTGCCCTTTGAAACAGACACTGAGTTGAATAAAAATAGCTTGGCAAGAGAGAAAGATGTCTTTCACATGAGCCAAAGGGAGATGGAAGCTCACCAAGCAAACCTGCAGCACCTCTGTCGCATCTGTGGAGGCTCACTGAAAGCTGACCCATACAAAAAGTGTCATCCAGTTCATGGGCCAGTGGATGAGGAGACCCAGGCTCTTTTGAGAAAGAAAGAGAAAAGAGCCACTTCCTGGCCAGATCTTCTTGTCAAAGTTTTTAAGATCGATGTAAGGGGAGATATTGACACCATCCACCCTACTCATTTTTGTCACAATTGTTGGAAAGTCATTCAAAGGAAAGTCAGCAATGCCCCCCATGAAGCACATCTTCTAGAGAAAGACCCAGTGGAATGGCATCCCCATTCAACAAGCTGTGACATTTGTGTCACTTCCTTTCGTGGAGTCAAGAGGAAAAAAACAATGCTGAATTCACAGCTGAGCAAAAAACTCAGGATTATTGCTGGGCATACGAGAAAAATAAGATGCATCAGAAAGGTCAAGCATCTGAATAACAAAAGTTTGATGAAAAAGATTTCAAACTGTAAGMAAATCCATCTCAGCACAAAAATCCTTGCGATAGACTACCCTGTGGACTTTGTAAAGTCAATATCTTGCCAGATCTGTGAACACATCCTGGCTGATCCAGTAGAAaCAACATGTAAACACTTATTTTGTAGAGTCTGCATTCTTAAATGCCTTAAAGTAATGGGAAGCTATTGCCCATCCTGCCGATatcCtTgtTTTCCTACTGATCTGGTGAGCCCTGTAAAaTCCTTCCTAAGCATCCTCAACAaTTtGGTTTTGAGATGCCCAGTAAAAGgctGTCATGAGGaGgTCTTTTTgGaAAAATACTGCCAaCATCGtTCTAaTCATAAAGGggcagaAAGTACAGACAG
>2892
AACTCTGCTAAAGAAAATGTGACAGGGTCTCTGGACATCACTGACGAACAACCTAAGGTAGCAGCTGTAATGTCACAAGTGCCCTTTGAAACAGACACTGAGTTGAATAAAAATAGCTTGGCAAGAGAGAAAGATGTCTTTCACATGAGCCAAAGGGAGATGGAAGCTCACCAAGCAAACCTGCAGCACCTCTGTCGCATCTGTGGAGGCTCACTGAAAGCTGACCCATACAAAAAGTGTCATCCAGTTCATGGGCCAGTGGATGAGGAGACCCAGGCTCTTTTGAGAAAGAAAGAGAAAAGAGCCACTTCCTGGCCAGATCTTCTTGTCAAAGTTTTTAAGATCGATGTAAGGGGAGATATTGACACCATCCACCCTACTCATTTTTGTCACAATTGTTGGAAAGTCATTCAAAGGAAAGTCAGCAATGCCCCCCATGAAGCACATCTTCTAGAGAAAGACCCAGTGGAATGGCATCCCCATTCAACAAGCTGTGACATTTGTGTCACTTCCTTTCGTGGAGTCAAGAGGAAAAAAACAATGCTGAATTCACAGCTGAGCAAAAAACTCAGGATTATTGCTGGGCATACGAGAAAAATAAGATGCATCAGAAAGGTCAAGCATCTGAATAACAAAAGTTTGATGAAAAAGATTTCAAACTGTAAGCAAATCCATCTCAGCACAAAAATCCTTGCGATAGACTACCCTGTGGACTTTGTAAAGTCAATATCTTGCCAGATCTGTGAACACATCCTGGCTGATCCAGTAGAAaCAACATGTAAACACTTATTTTGTAGAGTCTGCATTCTTAAATGCCTTAAAGTAATGGGAAGCTATTGCCCATCCTGCCGATATCCTTGTTTTCCTACTGATCTGGTGAGCCcTGTAAAATCCTTcCTAAGCATCCTCAacaATTTGGTTTTGAGATGCCcAGTAAAAGGctgTCATGAGgagGTCTTTTTgGAAAAATACTGCCAACATCGTtCTAatCATAAAgGGgCAGaAAgtaCagaCAG
>2893
AACTCTGCTAAAGAAAATGTGACAGGGTCTCTGGACATCACTGACGAACAACCTAAGGTAGCAGCTGTAATGTCACAAGTGCCCTTTGAAACAGACACTGAGTTGAATAAAAATAGCTTGGCAAGAGAGAAAGATGTCTTTCACATGAGCCAAAGGGAGATGGAAGCTCACCAAGCAAACCTGCAGCACCTCTGTCGCATCTGTGGAGGCTCACTGAAAGCTGACCCATACAAAAAGTGTCATCCAGTTCATGGGCCAGTGGATGAGGAGACCCAGGCTCTTTTGAGAAAGAAAGAGAAAAGAGCCACTTCCTGGCCAGATCTTCTTGTCAAAGTTTTTAAGATCGATGTAAGGGGAGATATTGACACCATCCACCCTACTCATTTTTGTCACAATTGTTGGAAAGTCATTCAAAGGAAAGTCAGCAATGCCCCCCATGAAGCACATCTTCTAGAGAAAGACCCAGTGGAATGGCATCCCCATTCAACAAGCTGTGACATTTGTGTCACTTCCTTTCGTGGAGTCAAGAGGAAAAAAACAATGCTGAATTCACAGCTGAGCAAAAAACTCAGGATTATTGCTGGGCATACGAGAAAAATAAGATGCATCAGAAAGGTCAAGCATCTGAATAACAAAAGTTTGATGAAAAAGATTTCAAACTGTAAGCAAATCCATCTCAGCACAAAAATCCTTGCGATAGACTACCCTGTGGACTTTGTAAAGTCAATATCTTGCCAGATCTGTGAACACATCCTGGCTGATCCAGTAGAAACAACATGTAAACACTTATTTTGTAGAGTCTGCATTCTTAAATGCCTTAAAGTAATGGGAAGCTATTGCCCATCCTGCCGATATCCTTGTTTTCCTACTGATCTGGTGAGCCCTGTAAAATCCTTCCTAAGCATCCTCAACAATTTGGTTTTGAGATGCCCAGTAAAAGGCTGTCATGAGGAGGTCTTTTTGGAAAAATACTGCCAaCATCgTtctaATCATAAAGGGGCAGAAAGTACAgaCAG
>3193
AACTCTGCTAAAGAAAATGTGACAGGGTCTCTGGACATCACTGACGAACAACCTAAGGTAGCAGCTGTAATGTCACAAGTGCCCTTTGAAACAGACACTGAGTTGAATAAAAATAGCTTGGCAAGAGAGAAAGATGTCTTTCACATGAGCCAAAGGGAGATGGAAGCTCACCAAGCAAACCTGCAGCACCTCTGTCGCATCTGTGGAGGCTCACTGAAAGCTGACCCATACAAAAAGTGTCATCCAGTTCATGGGCCAGTGGATGAGGAGACCCAGGCTCTTTTGAGAAAGAAAGAGAAAAGAGCCACTTCCTGGCCAGATCTTCTTGTCAAAGTTTTTAAGATCGATGTAAGGGGAGATATTGACACCATCCACCCTACTCATTTTTGTCACAATTGTTGGAAAGTCATTCAAAGGAAAGTCAGCAATGCCCCCCATGAAGCACATCTTCTAGAGAAAGACCCAGTGGAATGGCATCCCCATTCAACAAGCTGTGACATTTGTGTCACTTCCTTTCGTGGAGTCAAGAGGAAAAAAACAATGCTGAATTCACAGCTGAGCAAAAAACTCAGGATTATTGCTGGGCATACGAGAAAAATAAGATGCATCAGAAAGGTCAAGCATCTGAATAACAAAAGTTTGATGAAAAAGATTTCAAACTGTAAGMAAATCCATCTCAGCACAAAAATCCTTGCGATAGACTACCCTGTGGACTTTGTAAAGTCAATATCTTGCCAGATCTGTGAACACATCCTGGCTGATCCAGTAGAAACAACATGTAAACACTTATTTTGTAGAGTCTGCATTCTTAAATGCCTTAAAGTAATGGGAAGCTATTGCCCATCCTGCCGATATCCTTGTTTTCCTACTGATCTGGTGAGCCCTGTAAAATCCTTCCTAAGCATCCTCAACAATTTGGTTTTGAGATGCCCAGTAAAAGGctgtCATGAGGAGGTCTTTTTGGAAAAATACTgCCAACATCGTTCTAATCATAAaGGGgCAGaAAgtacaGACAG
>3194
AACTCTGCTAAAGAAAATGTGACAGGGTCTCTGGACATCACTGACGAACAACCTAAGGTAGCAGCTGTAATGTCACAAGTGCCCTTTGAAACAGACACTGAGTTGAATAAAAATAGCTTGGCAAGAGAGAAAGATGTCTTTCACATGAGCCAAAGGGAGATGGAAGCTCACCAAGCAAACCTGCAGCACCTCTGTCGCATCTGTGGAGGCTCACTGAAAGCTGACCCATACAAAAAGTGTCATCCAGTTCATGGGCCAGTGGATGAGGAGACCCAGGCTCTTTTGAGAAAGAAAGAGAAAAGAGCCACTTCCTGGCCAGATCTTCTTGTCAAAGTTTTTAAGATCGATGTAAGGGGAGATATTGACACCATCCACCCTACTCATTTTTGTCACAATTGTTGGAAAGTCATTCAAAGGAAAGTCAGCAATGCCCCCCATGAAGCACATCTTCTAGAGAAAGACCCAGTGGAATGGCATCCCCATTCAACAAGCTGTGACATTTGTGTCACTTCCTTTCGTGGAGTCAAGAGGAAAAAAACAATGCTGAATTCACAGCTGAGCAAAAAACTCAGGATTATTGCTGGGCATACGAGAAAAATAAGATGCATCAGAAAGGTCAAGCATCTGAATAACAAAAGTTTGATGAAAAAGATTTCAAACTGTAAGCAAATCCATCTCAGCACAAAAATCCTTGCGATAGACTACCCTGTGGACTTTGTAAAGTCAATATCTTGCCAGATCTGTGAACACATCCTGGCTGATCCAGTAGAAACAACATGTAAACACTTATTTTGTAGAGTCTGCATTCTTAAATGCCTTAAAGTAATGGGAAGCTATTGCCCATCCTGCCGATATCCTTGTTTTCCTACTGATCTGGTGAGCCCTGTAAAATCCTTCCTAAGCATCCTCAACAATTTGGTTTTGAGatgcCCAGTAAAAGGCTGTCATGAGGAGGTCTTTTTGGAAAAATACTGCCAaCATCgTtCTAATCATAAAGGGGCAGAAAGTACAgACAG
>3406
AACTCTGCTAAAGAAAATGTGACAGGGTCTCTGGACATCACTGACGAACAACCTAAGGTAGCAGCTGTAATGTCACAAGTGCCCTTTGAAACAGACACTGAGTTGAATAAAAATAGCTTGGCAAGAGAGAAAGATGTCTTTCACATGAGCCAAAGGGAGATGGAAGCTCACCAAGCAAACCTGCAGCACCTCTGTCGCATCTGTGGAGGCTCACTGAAAGCTGACCCATACAAAAAGTGTCATCCAGTTCATGGGCCAGTGGATGAGGAGACCCAGGCTCTTTTGAGAAAGAAAGAGAAAAGAGCCACTTCCTGGCCAGATCTTCTTGTCAAAGTTTTTAAGATCGATGTAAGGGGAGATATTGACACCATCCACCCTACTCATTTTTGTCACAATTGTTGGAAAGTCATTCAAAGGAAAGTCAGCAATGCCCCCCATGAAGCACATCTTCTAGAGAAAGACCCAGTGGAATGGCATCCCCATTCAACAAGCTGTGACATTTGTGTCACTTCCTTTCGTGGAGTCAAGAGGAAAAAAACAATGCTGAATTCACAGCTGAGCAAAAAACTCAGGATTATTGCTGGGCATACGAGAAAAATAAGATGCATCAGAAAGGTCAAGCATCTGAATAACAAAAGTTTGATGAAAAAGATTTCAAACTGTAAGCAAATCCATCTCAGCACAAAAATCCTTGCGATAGACTACCCTGTGGACTTTGTAAAGTCAATATCTTGCCAGATCTGTGAACACATCCTGGCTGATCCAGTAGAAACAACATGTAAACACTTATTTTGTAGAGTCTGCATTCTTAAATGCCTTAAAGTAATGGGAAGCTATTGCCCATCCTGCCGATATCCTTGTTTTCCTACTGATCTGGTGAGCCCTGTAAAaTCCTTCCTAAGCATCcTCAACAATTTGGTTTTGAGATGcCCAGTAAAaGgctgTCATGAGGAGGTCTTTTTgGaAAAATACTgcCAaCATCGTTCTAatcATAAaGGggcAgaAaGTACAGACaG
>3407
AACTCTGCTAAAGAAAATGTGACAGGGTCTCTGGACATCACTGACGAACAACCTAAGGTAGCAGCTGTAATGTCACAAGTGCCCTTTGAAACAGACACTGAGTTGAATAAAAATAGCTTGGCAAGAGAGAAAGATGTCTTTCACATGAGCCAAAGGGAGATGGAAGCTCACCAAGCAAACCTGCAGCACCTCTGTCGCATCTGTGGAGGCTCACTGAAAGCTGACCCATACAAAAAGTGTCATCCAGTTCATGGGCCAGTGGATGAGGAGACCCAGGCTCTTTTGAGAAAGAAAGAGAAAAGAGCCACTTCCTGGCCAGATCTTCTTGTCAAAGTTTTTAAGATCGATGTAAGGGGAGATATTGACACCATCCACCCTACTCATTTTTGTCACAATTGTTGGAAAGTCATTCAAAGGAAAGTCAGCAATGCCCCCCATGAAGCACATCTTCTAGAGAAAGACCCAGTGGAATGGCATCCCCATTCAACAAGCTGTGACATTTGTGTCACTTCCTTTCGTGGAGTCAAGAGGAAAAAAACAATGCTGAATTCACAGCTGAGCAAAAAACTCAGGATTATTGCTGGGCATACGAGAAAAATAAGATGCATCAGAAAGGTCAAGCATCTGAATAACAAAAGTTTGATGAAAAAGATTTCAAACTGTAAGCAAATCCATCTCAGCACAAAAATCCTTGCGATAGACTACCCTGTGGACTTTGTAAAGTCAATATCTTGCCAGATCTGTGAACACATCCTGGCTGATCCAGTAGAAACAACATGTAAACACTTATTTTGTAGAGTCTGCATTCTTAAATGCCTTAAAGTAATGGGAAGCTATTGCCCATCCTGCCGATATCCTTGTTTTCCTACTGATCTGGTGAGCCCTGTAAAATCCTTCCTAAGCATCCTCAACAATTTGGTTTTGAGATGCCCAGTAAAAGGctgtCATGAGGAGGTCTTTTTGGAAAAATACTgCCAACATCGTTCTAATCATAAAGGGGCAGaAAgtacaGACAG
>3447
AACTCTGCTAAAGAAAATGTGACAGGGTCTCTGGACATCACTGACGAACAACCTAAGGTAGCAGCTGTAATGTCACAAGTGCCCTTTGAAACAGACACTGAGTTGAATAAAAATAGCTTGGCAAGAGAGAAAGATGTCTTTCACATGAGCCAAAGGGAGATGGAAGCTCACCAAGCAAACCTGCAGCACCTCTGTCGCATCTGTGGAGGCTCACTGAAAGCTGACCCATACAAAAAGTGTCATCCAGTTCATGGGCCAGTGGATGAGGAGACCCAGGCTCTTTTGAGAAAGAAAGAGAAAAGAGCCACTTCCTGGCCAGATCTTCTTGTCAAAGTTTTTAAGATCGATGTAAGGGGAGATATTGACACCATCCACCCTACTCATTTTTGTCACAATTGTTGGAAAGTCATTCAAAGGAAAGTCAGCAATGCCCCCCATGAAGCACATCTTCTAGAGAAAGACCCAGTGGAATGGCATCCCCATTCAACAAGCTGTGACATTTGTGTCACTTCCTTTCGTGGAGTCAAGAGGAAAAAAACAATGCTGAATTCACAGCTGAGCAAAAAACTCAGGATTATTGCTGGGCATACGAGAAAAATAAGATGCATCAGAAAGGTCAAGCATCTGAATAACAAAAGTTTGATGAAAAAGATTTCAAACTGTAAGCAAATCCATCTCAGCACAAAAATCCTTGCGATAGACTACCCTGTGGACTTTGTAAAGTCAATATCTTGCCAGATCTGYGAACACATCCTGGCTGATCCAGTAGAAACAACATGTAAACACTTATTTTGTAGAGTCTGCATTCTTAAATGCCTTAAAGTAATGGGAAGCTATTGCCCATCCTGCCGATATCCTTGTTTTCCTACTGATCTGGTGAGCCCTGTAAAATCCTTCCTAAGCATCCTCAACAaTTTGGtTTTgagaTGCCCAGTAAAAGGCTGTCATGAGGAGGTCTTTTTggAAAAATACTGCcAaCATCGtTctaATCATAAAGGGgcagaAAGTACAGACAG
>3089
AACTCTGCTAAAGAAAATGTGACAGGGTCTcTGGACATCACTGACGAACAACCTAAGGTAGCAGCTGTAATGTCACAAGTGCCCTTTGAAACAGACACTGAGTTGAATAAAAATAGCTTGGCAAGAGAGAAAGATGTCTTTCACATGAGCCAAAGGGAGATGGAAGCTCACCAAGCAAACCTGCAGCACCTCTGTCGCATCTGTGGAGGCTCACTGAAAGCTGACCCATACAAAAAGTGTCATCCAGTTCATGGGCCAGTGGATGAGGAGACCCAGGCTCTTTTGAGAAAGAAAGAGAAAAGAGCCACTTCCTGGCCAGATCTTCTTGTCAAAGTTTTTAAGATCGATGTAAGGGGAGATATTGACACCATCCACCCTACTCATTTTTGTCACAATTGTTGGAAAGTCATTCAAAGGAAAGTCAGCAATGCCCCCCATGAAGCACATCTTCTAGAGAAAGACCCAGTGGAATGGCATCCCCATTCAACAAGCTGTGACATTTGTGTCACTTCCTTTCGTGGAGTCAAGAGGAAAAAAACAATGCTGAATTCACAGCTGAGCAAAAAACTCAGGATTATTGCTGGGCATACGAGAAAAATAAGATGCATCAGAAAGGTCAAGCAACTGAATAACAAAAGTTTGATGAAAAAGATTTCAAACTGTAAGCAAATCCATCTCAGCACAAAAATCCTTGCGATAGACTACCCTGTGGACTTTGTAAAGTCAATATCTTGCCAGATCTGCGAACACATCCTGGCTGATCCAGTAGAAACAACATGTAAACACTTATTTTGTAGAGTCTGCATTCTTAAATGCCTTAAAGTAATGGGAAGCTATTGCCCATCCTGCCGATAtcCtTgtTTTCCTACTGATCTGGTGAGCCCTGTAAAaTcCTTCCTAAGCATCCTCAACAATTTGGtTTTGAGATGcCCAGTAAAAGGctGTCATGAGGAGGTCTTTTTGGAAAAATACTGCCAacATCgTTCTAATCATAAAGGGgCAGaAAGTACAGACAG
>3095
AACTCTGCTAAAGAAAATGTGACAGGGTCTCTGGACATCACTGACGAACAACCTAAGGTAGCAGCTGTAATGTCACAAGTGCCCTTTGAAACAGACACTGAGTTGAATAAAAATAGCTTGGCAAGAGAGAAAGATGTCTTTCACATGAGCCAAAGGGAGATGGAAGCTCACCAAGCAAACCTGCAGCACCTCTGTCGCATCTGTGGAGGCTCACTGAAAGCTGACCCATACAAAAAGTGTCATCCAGTTCATGGGCCAGTGGATGAGGAGACCCAGGCTCTTTTGAGAAAGAAAGAGAAAAGAGCCACTTCCTGGCCAGATCTTCTTGTCAAAGTTTTTAAGATCGATGTAAGGGGAGATATTGACACCATCCACCCTACTCATTTTTGTCACAATTGTTGGAAAGTCATTCAAAGGAAAGTCAGCAATGCCCCCCATGAAGCACATCTTCTAGAGAAAGACCCAGTGGAATGGCATCCCCATTCAACAAGCTGTGACATTTGTGTCACTTCCTTTCGTGGAGTCAAGAGGAAAAAAACAATGCTGAATTCACAGCTGAGCAAAAAACTCAGGATTATTGCTGGGCATACGAGAAAAATAAGATGCATCAGAAAGGTCAAGCAACTGAATAACAAAAGTTTGATGAAAAAGATTTCAAACTGTAAGCAAATCCATCTCAGCACAAAAATCCTTGCGATAGACTACCCTGTGGACTTTGTAAAGTCAATATCTTGCCAGATCTGCGAACACATCCTGGCTGATCCAGTAGAAACAACATGTAAACACTTATTTTGTAGAGTCTGCATTCTTAAATGCCTTAAAGTAATGGGAAGCTATTGCCCATCCTGCCGATATCCTTGTTTTCCTACTGATCTGGTGAGCCCTGTAAAATCCTTcCTAAGCATCctcaACAATTtGgttTTgagaTGCCcAGTAAAaGgCTGTCATGAGgaggtctTTTTggaAAAATACTGCCAaCATCGTTCTAaTCATAAaGGGgcagaAaGTACAGACAG
>3096
AACTCTGCTAAAGAAAATGTGACAGGGTCTCTGGACATCACTGACGAACAACCTAAGGCAGCAGCTGTAATGTCACAAGTGCCCTTTGAAACAGACACTGAGTTGAATAAAAATAGCTTGGCAAGAGAGAAAGATGTCTTTCACATGAGCCAAAGGGAGATGGAAGCTCACCAAGCAAACCTGCAGCACCTCTGTCGCATCTGTGGAGGCTCACTGAAAGCTGACCCATACAAAAAGTGTCATCCAGTTCATGGGCCAGTGGATGAGGAGACCCAGGCTCTTTTGAGAAAGAAAGAGAAAAGAGCCACTTCCTGGCCAGATCTTCTTGTCAAAGTTTTTAAGATCGATGTAAGGGGAGATATTGACACCATCCACCCTACTCATTTTTGTCACAATTGTTGGAAAGTCATTCAAAGGAAAGTCAGCAATGCCCCCCATGAAGCACATCTTCTAGAGAAAGACCCAGTGGAATGGCATCCCCATTCAACAAGCTGTGACATTTGTGTCACTTCCTTTCGTGGAGTCAAGAGGAAAAAAACAATGCTGAATTCACAGCTGAGCAAAAAACTCAGGATTATTGCTGGGCATACGAGAAAAATAAGATGCATCAGAAAGGTCAAGCAACTGAATAACAAAAGTTTGATGAAAAAGATTTCAAACTGTAAGCAAATCCATCTCAGCACAAAAATCCTTGCGATAGACTACCCTGTGGACTTTGTAAAGTCAATATCTTGCCAGATCTGCGAACACATCCTGGCTGATCCAGTAGAAACAACATGTAAACACTTATTTTGTAGAGTCTGCATTTTTAAATGCCTTAAAGTAATGGGAAGCTATTGCCCATCCTGCCGATATCCTTGTTTTCCTACTGATCTGGTGAGCCCTGTAAAATCCTTCCTAAGCATCctcAacaATTTGGtTTTGAGATGCCCAGTAAAAGGCTGTCATGagGaggTCtTTTTgGaaAAATACTgcCAaCATCGtTCTAatcataAAGGGgcagaAaGTACAGACAG
>3195
AACTCTGCTAAAGAAAATGTGACAGGGTCTCTGGACATCACTGACGAACAACCTAAGGTAGCAGCTGtaATGtCACAAGTGCCCTTTGAAACAGACACTGAGTTGAATAAAAATAGCTTGGCAAGAGAGAAAGATGTCTTTCACATGAGCCAAAGGGAGATGGAAGCTCACCAAGCAAACCTGCAGCACCTCTGTCGCATCTGTGGAGGCTCACTGAAAGCTGACCCATACAAAAAGTGTCATCCAGTTCATGGGCCAGTGGATGAGGAGACCCAGGCTCTTTTGAGAAAGAAAGAGAAAAGAGCCACTTCCTGGCCAGATCTTCTTGTCAAAGTTTTTAAGATCGATGTAAGGGGAGATATTGACACCATCCACCCTACTCATTTTTGTCACAATTGTTGGAAAGTCATTCAAAGGAAAGTCAGCAATGCCCCCCATGAAGCACATCTTCTAGAGAAAGACCCAGTGGAATGGCATCCCCATTCAACAAGCTGTGACATTTGTGTCACTTCCTTTCGTGGAGTCAAGAGGAAAAAAACAATGCTGAATTCACAGCTGAGCAAAAAACTCAGGATTATTGCTGGGCATACGAGAAAAATAAGATGCATCAGAAAGGTCAAGCAACTGAATAACAAAAGTTTGATGAAAAAGATTTCAAACTGTAAGCAAATCCATCTCAGCACAAAAATCCTTGCGATAGACTACCCTGTGGACTTTGTAAAGTCAATATCTTGCCAGATCTGCGAACACATCCTGGCTGATCCAGTAGAAACAACATGTAAACactTaTTTTGTAGAGTCTGCATTCTTAAATGCCTTAAAGTAATGGGAAGCTATTGCCCATCCTGCCGATATCCTTGTTTTCCTACTGATCTGGtGAGCCCTGTAAAaTCCTtCCTAAGCATCctcaAcaATTTGGTTTtGAGATGcCCAGTAAAaGgctgTCATGAGGAGGTCTTTTtgGAAAAATACTgcCAaCATCGTTCTAatCATAAaGGggcagaAagtacAGACaG
>3408
AACTCTGCTAAAGAAAATGTGACAGGGTCTCTGGACATCACTGACGAACAACCTAAGGTAGCAGCTGTAATGTCACAAGTGCCCTTTGAAACAGACACTGAGTTGAATAAAAATAGCTTGGCAAGAGAGAAAGATGTCTTTCACATGAGCCAAAGGGAGATGGAAGCTCACCAAGCAAACCTGCAGCACCTCTGTCGCATCTGTGGAGGCTCACTGAAAGCTGACCCATACAAAAAGTGTCATCCAGTTCATGGGCCAGTGGATGAGGAGACCCAGGCTCTTTTGAGAAAGAAAGAGAAAAGAGCCACTTCCTGGCCAGATCTTCTTGTCAAAGTTTTTAAGATCGATGTAAGGGGAGATATTGACACCATCCACCCTACTCATTTTTGTCACAATTGTTGGAAAGTCATTCAAAGGAAAGTCAGCAATGCCCCCCATGAAGCACATCTTCTAGAGAAAGACCCAGTGGAATGGCATCCCCATTCAACAAGCTGTGACATTTGTGTCACTTCCTTTCGTGGAGTCAAGAGGAAAAAAACAATGCTGAATTCACAGCTGAGCAAAAAACTCAGGATTATTGCTGGGCATACGAGAAAAATAAGATGCATCAGAAAGGTCAAGCAACTGAATAACAAAAGTTTGATGAAAAAGATTTCAAACTGTAAGCAAATCCATCTCAGCACAAAAATCCTTGCGATAGACTACCCTGTGGACTTTGTAAAGTCAATATCTTGCCAGATCTGCGAACACATCCTGGCTGATCCAGTAGAAACAACATGTAAACACTTATTTTGTAGAGTCTGCATTCTTAAATGCCTTAAAGTAATGGGAAGCTATTGCCCATCCTGCCGATATCCTTGTTTTCCTACTGATCTGGTGAGCCCTGTAAAATCCTTccTAAGCATCctcaACaATTtggtTTTGAGATGCCcagtaAAAGgCTGTCATGagGaggTCTTTTTGgaAAAATACTgcCAaCATCGtTCTAatcataAAGGGgcagaAagTACAGACAG
>3449
AACTCTGCTAAAGAAAATGTGACAGGGTCTCTGGACATCACTGACGAACAACCTAAGGTAGCAGCTGTAATGTCACAAGTGCCCTTTGAAACAGACACTGAGTTGAATAAAAATAGCTTGGCAAGAGAGAAAGATGTCTTTCACATGAGCCAAAGGGAGATGGAAGCTCACCAAGCAAACCTGCAGCACCTCTGTCGCATCTGTGGAGGCTCACTGAAAGCTGACCCATACAAAAAGTGTCATCCAGTTCATGGGCCAGTGGATGAGGAGACCCAGGCTCTTTTGAGAAAGAAAGAGAAAAGAGCCACTTCCTGGCCAGATCTTCTTGTCAAAGTTTTTAAGATCGATGTAAGGGGAGATATTGACACCATCCACCCTACTCATTTTTGTCACAATTGTTGGAAAGTCATTCAAAGGAAAGTCAGCAATGCCCCCCATGAAGCACATCTTCTAGAGAAAGACCCAGTGGAATGGCATCCCCATTCAACAAGCTGTGACATTTGTGTCACTTCCTTTCGTGGAGTCAAGAGGAAAAAAACAATGCTGAATTCACAGCTGAGCAAAAAACTCAGGATTATTGCTGGGCATACGAGAAAAATAAGATGCATCAGAAAGGTCAAGCAACTGAATAACAAAAGTTTGATGAAAAAGATTTCAAACTGTAAGCAAATCCATCTCAGCACAAAAATCCTTGCGATAGACTACCCTGTGGACTTTGTAAAGTCAATATCTTGCCAGATCTGCGAACACATCCTGGCTGATCCAGTAGAAACAACATGTAAACACTTATTTTGTAGAGTCTGCATTCTTAAATGCCTTAAAGTAATGGGAAGCTATTGCCCATCCTGCCGATATCCTTGTTTTCCTACTGATCTGGTGAGCCCTGTAAAATCCTTCCTAAGCATCCTCAACAATTTGGTTTTGAGATGCCCAGTAAAAGGCTGTCATGAGGAGGTCTTTTTgGaAAAATACTGCcAACATCgTtcTaATCATAAAGGGgCAGAAaGTACAgaCAG
>3655
AACTCTGCTAAAGAAAATGTGACAGGGTCTCTGGACATCACTGACGAACAACCTAAGGTAGCAGCTGTAATGTCACAAGTGCCCTTTGAAACAGACACTGAGTTGAATAAAAATAGCTTGGCAAGAGAGAAAGATGTCTTTCACATGAGCCAAAGGGAGATGGAAGCTCACCAAGCAAACCTGCAGCACCTCTGTCGCATCTGTGGAGGCTCACTGAAAGCTGACCCATACAAAAAGTGTCATCCAGTTCATGGGCCAGTGGATGAGGAGACCCAGGCTCTTTTGAGAAAGAAAGAGAAAAGAGCCACTTCCTGGCCAGATCTTCTTGTCAAAGTTTTTAAGATCGATGTAAGGGGAGATATTGACACCATCCACCCTACTCATTTTTGTCACAATTGTTGGAAAGTCATTCAAAGGAAAGTCAGCAATGCCCCCCATGAAGCACATCTTCTAGAGAAAGACCCAGTGGAATGGCATCCCCATTCAACAAGCTGTGACATTTGTGTCACTTCCTTTCGTGGAGTCAAGAGGAAAAAAACAATGCTGAATTCACAGCTGAGCAAAAAACTCAGGATTATTGCTGGGCATACGAGAAAAATAAGATGCATCAGAAAGGTCAAGCAACTGAATAACAAAAGTTTGATGAAAAAGATTTCAAACTGTAAGCAAATCCATCTCAGCACAAAAATCCTTGCGATAGACTACCCTGTGGACTTTGTAAAGTCAATATCTTGCCAGATCTGCGAACACATCCTGGCTGATCCAGTAGAAACAACATGTAAACACTTATTTTGTAGAGTCTGCATTCTTAAATGCCTTAAAGTAATGGGAAGCTATTGCCCATCCTGCCGATATCCTTGTTTTCCTACTGATCTGGTGAGCCCTGTAAAATCCTTCCTAAGCATCCTCAACAATTTGGTTTTGAGATGCCCAGTAAAAGGCTGTCATGAGGAGGTCTTTTTGGAAAAATACTGCCAACATCgTTCTaAtcataAAGGGgCAGAAagTACAgaCAG
